# Supplementary material for: Two’s company, three species is a crowd? A webcam-based study of the behavioural effects of mixed-species groupings in the wild and in the zoo
Source: PLoS One. 2023 Apr 20;18(4):e0284221. doi: 10.1371/journal.pone.0284221 (PMC10118120; doi:10.1371/journal.pone.0284221)
Supplement: S2 File — (XLSX) [file pone.0284221.s002.xlsx]

## Sheet: Data
Observation	Location	LocationNumbered	LocationType	Date	Time	TimeAtLocation	TimeCategorised	Weather	Temperature	Humidity	Focal species	FocalSpeciesNumbered	BirdOrMammal	Number	FeedingType	Sex	SexNumbered	PresenceofJuveniles	PresenceOfJuvenilesNumbered	NoOfJuveniles	Species 1 (COMP)	Species 1 No.	Group? (Y/N)	Species 2	Species 2 No.	Group? (Y/N)	Species 3	Species 3 No.	Group? (Y/N)	Species 4	Species 4 No.	Group? (Y/N)	Species 5	Species 5 No.	Group? (Y/N)	Species 6	Species 6 No.	Group? (Y/N)	Species 7	Species 7 No.	Group? (Y/N)	FocalGroupProximity	MixedSpeciesGroup	MixedSpeciesGroupNumbered	TotalAnimalsPresent	TotalAnimalsInGroup	HumanPresence	HumanPresence	PredatorPresence
27	SDZ	11	1	2021-06-02	15:58:00	07:58:00	1	3	16	87	buffalo	11	1	7	1	n/a	4	No	0	0	NONE	NONE	NONE	NONE	NONE	NONE	NONE	NONE	NONE	NONE	NONE	NONE	NONE	NONE	NONE	NONE	NONE	NONE	NONE	NONE	NONE	5	No	0	7	7	n/a	n/a
79	SDZ	11	1	2021-06-11	17:47:00	09:47:00	2	1	19	63	buffalo	11	1	7	1	n/a	4	No	0	0	Rhino	4	Yes	NONE	NONE	NONE	NONE	NONE	NONE	NONE	NONE	NONE	NONE	NONE	NONE	NONE	NONE	NONE	NONE	NONE	NONE	0	Yes	1	11	11	n/a	n/a
82	SDZ	11	1	2021-06-12	16:20:00	08:20:00	1	2	17	77	buffalo	11	1	7	1	n/a	4	No	0	0	lots of little unidentified birds all around the buffalo.		Yes	NONE	NONE	NONE	NONE	NONE	NONE	NONE	NONE	NONE	NONE	NONE	NONE	NONE	NONE	NONE	NONE	NONE	NONE	1	Yes	1	7	14	n/a	n/a
126	SDZ	11	1	2021-09-21	20:09:00	12:09:00	3	1	21	62	buffalo	11	1	7	1	n/a	4	No	0	0	Rhino	2	Yes	NONE	NONE	NONE	NONE	NONE	NONE	NONE	NONE	NONE	NONE	NONE	NONE	NONE	NONE	NONE	NONE	NONE	NONE	2	Yes	1	9	9	n/a	n/a
137	SDZ	11	1	2021-09-22	15:59:00	07:59:00	1	3	18	78	buffalo	11	1	7	1	n/a	4	No	0	0	Rhino	7	Yes	Lechwe	20	No	Oryx	5	No	NONE	NONE	NONE	NONE	NONE	NONE	NONE	NONE	NONE	NONE	NONE	NONE	0	Yes	1	39	14	n/a	n/a
165	SDZ	11	1	2021-09-26	16:20:00	08:20:00	1	3	18	77	buffalo	11	1	8	1	n/a	4	No	0	0	Rhino	2	Yes	NONE	NONE	NONE	NONE	NONE	NONE	NONE	NONE	NONE	NONE	NONE	NONE	NONE	NONE	NONE	NONE	NONE	NONE	2	Yes	1	10	10	n/a	n/a
237	SDZ	11	1	2021-07-12	15:56:00	07:56:00	1	3	19	79	buffalo	11	1	6	1	n/a	4	No	0	0	Rhino	2	NONE	NONE	NONE	NONE	NONE	NONE	NONE	NONE	NONE	NONE	NONE	NONE	NONE	NONE	NONE	NONE	NONE	NONE	NONE	0	Yes	1	8	8	No	0
330	Nkorho	10	0	2021-07-26	08:04:00	08:04:00	1	1	14	72	buffalo	11	1	50	1	n/a	4	yes	1	4	plover	1	yes	none	none	none	none	none	none	none	none	none	none	none	none	none	none	none	none	none	none	2	yes	1	51	51	no	0	lion
385	SDZ	11	1	2021-08-10	15:57:00	07:57:00	1	3	19	82	buffalo	11	1	4	1	n/a	4	no	0	0	impala	3	no	oryx	3	no	none	none	none	none	none	none	none	none	none	none	none	none	none	none	none	1	no	0	10	4	no	0
96	Olifants	5	0	2021-06-15	12:11:00	13:11:00	4	1	26	25	Bushbuck	41	1	2	2	F	1	No	0	0	NONE	NONE	NONE	NONE	NONE	NONE	NONE	NONE	NONE	NONE	NONE	NONE	NONE	NONE	NONE	NONE	NONE	NONE	NONE	NONE	NONE	1	No	0	2	2	n/a	n/a
113	Olifants	5	0	2021-06-18	14:18:00	15:18:00	5	2	23	54	Bushbuck	41	1	2	2	F	1	Yes	1	1	NONE	NONE	NONE	NONE	NONE	NONE	NONE	NONE	NONE	NONE	NONE	NONE	NONE	NONE	NONE	NONE	NONE	NONE	NONE	NONE	NONE	0	No	0	2	2	n/a	n/a
122	Olifants	5	0	2021-09-21	12:52:00	13:52:00	4	1	23	43	Bushbuck	41	1	1	2	F	1	No	0	0	Vervet	3	No	NONE	NONE	NONE	NONE	NONE	NONE	NONE	NONE	NONE	NONE	NONE	NONE	NONE	NONE	NONE	NONE	NONE	NONE	5	No	0	4	1	n/a	n/a
131	Olifants	5	0	2021-09-22	12:09:00	13:09:00	4	1	25	35	Bushbuck	41	1	1	2	F	1	No	0	0	NONE	NONE	NONE	NONE	NONE	NONE	NONE	NONE	NONE	NONE	NONE	NONE	NONE	NONE	NONE	NONE	NONE	NONE	NONE	NONE	NONE	5	No	0	1	1	n/a	n/a
144	Olifants	5	0	2021-09-23	11:04:00	12:04:00	3	1	27	25	Bushbuck	41	1	1	2	F	1	No	0	0	NONE	NONE	NONE	NONE	NONE	NONE	NONE	NONE	NONE	NONE	NONE	NONE	NONE	NONE	NONE	NONE	NONE	NONE	NONE	NONE	NONE	5	No	0	1	1	n/a	n/a
156	AA (WH)	7	0	2021-09-25	10:00:00	12:00:00	3	3	22	48	Bushbuck	41	1	1	2	M (young)	2	No	0	0	Vervet	2	Yes	NONE	NONE	NONE	NONE	NONE	NONE	NONE	NONE	NONE	NONE	NONE	NONE	NONE	NONE	NONE	NONE	NONE	NONE	5	Yes	1	3	3	n/a	n/a
174	Olifants	5	0	2021-07-01	11:07:00	12:07:00	3	1	33	14	Bushbuck	41	1	2	2	F	1	No	0	0	NONE	NONE	NONE	NONE	NONE	NONE	NONE	NONE	NONE	NONE	NONE	NONE	NONE	NONE	NONE	NONE	NONE	NONE	NONE	NONE	NONE	3	No	0	2	2	No	0
195	Olifants	5	0	2021-07-06	11:08:00	12:08:00	3	3	20	60	Bushbuck	41	1	1	2	F	1	No	0	0	NONE	NONE	NONE	NONE	NONE	NONE	NONE	NONE	NONE	NONE	NONE	NONE	NONE	NONE	NONE	NONE	NONE	NONE	NONE	NONE	NONE	5	No	0	1	1	No	0
203	Olifants	5	0	2021-07-07	12:16:00	13:16:00	4	1	24	41	Bushbuck	41	1	1	2	M	2	No	0	0	NONE	NONE	NONE	NONE	NONE	NONE	NONE	NONE	NONE	NONE	NONE	NONE	NONE	NONE	NONE	NONE	NONE	NONE	NONE	NONE	NONE	5	No	0	1	1	No	0
289	Olifants	5	0	2021-07-21	09:20:00	10:20:00	2	1	23	24	Bushbuck	41	1	5	2	2 M 3 F	3	no	0	0	none	none	none	none	none	none	none	none	none	none	none	none	none	none	none	none	none	none	none	none	none	3	no	0	5	5	no	0
329	Olifants	5	0	2021-07-26	07:40:00	07:40:00	1	1	14	70	Bushbuck	41	1	2	2	M	2	no	0	0	impala	2	yes	none	none	none	none	none	none	none	none	none	none	none	none	none	none	none	none	none	none	3	yes	1	4	4	no	0
380	olifants	5	0	2021-08-08	10:50:00	10:50:00	2	1	19	60	bushbuck	41	1	1	2	M	2	no	0	0	none	none	none	none	none	none	none	none	none	none	none	none	none	none	none	none	none	none	none	none	none	5	no	0	1	1	no	0
23	Tau	4	0	2021-06-02	09:34:00	10:34:00	2	1	14	34	Egyptian	4	0	4	1	n/a	4	No	0	0	Bird? PIC - black with white head/back	1	No	Impala	5	No	NONE	NONE	NONE	NONE	NONE	NONE	NONE	NONE	NONE	NONE	NONE	NONE	NONE	NONE	NONE	5	No	0	10	4	n/a	n/a
25	Tau	4	0	2021-06-02	14:39:00	15:39:00	5	1	20	23	Egyptian	4	0	4	1	n/a	4	No	0	0	Elephant	2	Yes	Heron	2	Yes	Crocodile	1	No	NONE	NONE	NONE	NONE	NONE	NONE	NONE	NONE	NONE	NONE	NONE	NONE	5	Yes	1	9	8	n/a	n/a
112	Olifants	5	0	2021-06-18	13:29:00	14:29:00	4	2	24	51	Egyptian	4	0	2	1	n/a	4	No	0	0	NONE	NONE	NONE	NONE	NONE	NONE	NONE	NONE	NONE	NONE	NONE	NONE	NONE	NONE	NONE	NONE	NONE	NONE	NONE	NONE	NONE	0	No	0	2	2	n/a	n/a
133	Naledi	6	0	2021-09-22	14:32:00	15:32:00	5	1	27	30	Egyptian	4	0	2	1	n/a	4	No	0	0	NONE	NONE	NONE	NONE	NONE	NONE	NONE	NONE	NONE	NONE	NONE	NONE	NONE	NONE	NONE	NONE	NONE	NONE	NONE	NONE	NONE	1	No	0	2	2	n/a	n/a
142	Tau	4	0	2021-09-23	09:34:00	10:34:00	2	1	16	39	Egyptian	4	0	8	1	n/a	4	No	0	0	Waterbuck	2	No	Wildbeest	1	No	Impala	2	No	Kudu	5	Yes	Coot	3	Yes	Other duck (pic)	1	Yes	NONE	NONE	NONE	2	Yes	1	22	17	n/a	n/a
191	Naledi	6	0	2021-07-05	13:15:00	14:15:00	4	2	22	48	Egyptian	4	0	2	1	n/a	4	No	0	0	NONE	NONE	NONE	NONE	NONE	NONE	NONE	NONE	NONE	NONE	NONE	NONE	NONE	NONE	NONE	NONE	NONE	NONE	NONE	NONE	NONE	1	No	0	2	2	No	0
235	Kwa	2	0	2021-07-12	14:36:00	15:36:00	5	1	22	20	Egyptian	4	0	2	1	n/a	4	No	0	0	NONE	NONE	NONE	NONE	NONE	NONE	NONE	NONE	NONE	NONE	NONE	NONE	NONE	NONE	NONE	NONE	NONE	NONE	NONE	NONE	NONE	0	No	0	2	2	No	0
256	Naledi	6	0	2021-07-16	08:04:00	09:04:00	2	2	14	81	Egyptian	4	0	1	1	n/a	4	No	0	0	Coot?	1	Yes	NONE	NONE	NONE	NONE	NONE	NONE	NONE	NONE	NONE	NONE	NONE	NONE	NONE	NONE	NONE	NONE	NONE	NONE	5	Yes	1	2	2	Yes	1
259	Kwa	2	0	2021-07-16	09:32:00	10:32:00	2	1	13	62	Egyptian	4	0	2	1	N/A	4	No	0	0	NONE	NONE	NONE	NONE	NONE	NONE	NONE	NONE	NONE	NONE	NONE	NONE	NONE	NONE	NONE	NONE	NONE	NONE	NONE	NONE	NONE	3	No	0	2	2	No	0
267	AA	8	0	2021-07-17	08:30:00	10:30:00	2	3	18	67	Egyptian	4	0	2	1	n/a	4	No	0	0	Plover	2	Yes	Hippo	4	No	NONE	NONE	NONE	NONE	NONE	NONE	NONE	NONE	NONE	NONE	NONE	NONE	NONE	NONE	NONE	0	Yes	1	8	4	No	0
280	Naledi	6	0	2021-07-20	08:21:00	09:21:00	2	1	17	36	Egyptian	4	0	2	1	n/a	4	no	0	0	NONE	NONE	NONE	NONE	NONE	NONE	NONE	NONE	NONE	NONE	NONE	NONE	NONE	NONE	NONE	NONE	NONE	NONE	NONE	NONE	NONE	4	no	0	2	2	no	0
295	Naledi	6	0	2021-07-21	13:05:00	14:05:00	4	1	28	14	Egyptian	4	0	2	1	n/a	4	no	0	0	none	none	none	none	none	none	none	none	none	none	none	none	none	none	none	none	none	none	none	none	none	1	no	0	2	2	no	0
321	Tembe	3	0	2021-07-24	11:28:00	12:28:00	3	2	24	50	egyptian	4	0	2	1	n/a	4	no	0	0	impala	4	no	stork	2	no	none	none	none	none	none	none	none	none	none	none	none	none	none	none	none	1	no	0	8	2	no	0
351	tembe	3	0	2021-07-30	08:30:00	08:30:00	1	2	18	71	egyptian	4	0	2	1	n/a	4	no	0	0	nyala	5	no	impala	4	no	lil birds	6	yes	none	none	none	none	none	none	none	none	none	none	none	none	0	yes	1	17	8	no	0
360	tau	4	0	2021-08-03	09:33:00	09:33:00	2	1	14	60	egyptian	4	0	6	1	n/a	4	no	0	0	wildbeest	10	yes	zebra	8	yes	impala	4	no	plover	1	yes	none	none	none	none	none	none	none	none	none	3	yes	1	29	25	no	0	jackals
372	tau	4	0	2021-08-05	09:43:00	09:43:00	2	1	16	35	egyptian	4	0	4	1	n/a	4	no	0	0	impala	5	yes	zebra	8	yes	white stork	1	yes	wildbeest	5	yes	none	none	none	none	none	none	none	none	none	2	yes	1	23	23	no	0
373	olifants	5	0	2021-08-05	09:40:00	09:40:00	2	1	22	38	egyptian	4	0	2	1	n/a	4	no	0	0	none	none	none	none	none	none	none	none	none	none	none	none	none	none	none	none	none	none	none	none	none	1	no	0	2	2	no	0
378	tau	4	0	2021-08-05	10:34:00	10:34:00	2	1	18	30	egyptian	4	0	10	1	n/a	4	no	0	0	wildbeest	20	no	elephant	2	yes	zebra	4	yes	white stork	1	yes	other duck	2	yes	plover	1	yes	coot	3	no	3	yes	1	43	20	no	0
381	tau	4	0	2021-07-09	16:00:00	17:00:00	5	1	23	20	egyptian	4	0	8	1	n/a	4	no	0	0	zebra	10	yes	waterbuck	1	yes	coot	2	yes	plover	2	yes	wildbeest	1	no	none	none	none	none	none	none	3	yes	1	24	23	no	0
382	tau	4	0	2021-08-10	09:10:00	09:10:00	2	1	18	25	egyptian	4	0	6	1	n/a	4	no	0	0	coot	3	no	none	none	none	none	none	none	none	none	none	none	none	none	none	none	none	none	none	none	1	no	0	9	6	no	0
22	Tau	4	0	2021-06-02	14:16:00	15:16:00	5	1	20	22	Elephant	21	1	1	3	M	2	No	0	0	Kudu	1	No	Impala	8	No	Guinea Foul	20	No	Ostrich	2	No	NONE	NONE	NONE	NONE	NONE	NONE	NONE	NONE	NONE	5	No	0	32	1	n/a	n/a
32	Tau	4	0	2021-06-03	13:23:00	14:23:00	4	1	21	27	Elephant	21	1	19	3	n/a	4	Yes	1	6	Wildbeest	20	Yes	Rhino	2	Yes	Spur	1	Yes	NONE	NONE	NONE	NONE	NONE	NONE	NONE	NONE	NONE	NONE	NONE	NONE	5	Yes	1	42	42	n/a	n/a
43	Tembe	3	0	2021-06-07	10:46:00	11:46:00	3	1	22	57	Elephant	21	1	1	3	n/a	4	No	0	0	Nyala	11	Yes	Stork	2	No	Egyptian	2	No	NONE	NONE	NONE	NONE	NONE	NONE	NONE	NONE	NONE	NONE	NONE	NONE	5	Yes	1	16	12	n/a	n/a
48	Tembe	3	0	2021-06-08	09:54:00	10:54:00	2	3	21	65	Elephant	21	1	1	3	n/a	4	No	0	0	Egyptian	2	Yes	NONE	NONE	NONE	NONE	NONE	NONE	NONE	NONE	NONE	NONE	NONE	NONE	NONE	NONE	NONE	NONE	NONE	NONE	5	Yes	1	3	1	n/a	n/a
67	Tembe	3	0	2021-06-11	10:06:00	11:06:00	3	2	21	69	Elephant	21	1	3	3	n/a	4	No	0	0	NONE	NONE	NONE	NONE	NONE	NONE	NONE	NONE	NONE	NONE	NONE	NONE	NONE	NONE	NONE	NONE	NONE	NONE	NONE	NONE	NONE	0	No	0	3	3	n/a	n/a
81	Tembe	3	0	2021-06-12	11:05:00	12:05:00	3	1	24	57	Elephant	21	1	4	3	n/a	4	No	0	0	Nyala	1	Yes	NONE	NONE	NONE	NONE	NONE	NONE	NONE	NONE	NONE	NONE	NONE	NONE	NONE	NONE	NONE	NONE	NONE	NONE	4	Yes	1	5	5	n/a	n/a
95	Tembe	3	0	2021-06-15	12:08:00	13:08:00	4	2	26	50	Elephant	21	1	5	3	n/a	4	Yes	1	1	Stork	1	Yes	NONE	NONE	NONE	NONE	NONE	NONE	NONE	NONE	NONE	NONE	NONE	NONE	NONE	NONE	NONE	NONE	NONE	NONE	1	Yes	1	6	6	n/a	n/a
121	Tembe	3	0	2021-09-21	10:57:00	11:57:00	3	1	23	53	Elephant	21	1	5	3	n/a	4	Yes	1	1	Stork	2	Yes	NONE	NONE	NONE	NONE	NONE	NONE	NONE	NONE	NONE	NONE	NONE	NONE	NONE	NONE	NONE	NONE	NONE	NONE	3	Yes	1	7	7	n/a	n/a
153	Tembe	3	0	2021-09-25	09:58:00	10:58:00	2	1	23	57	Elephant	21	1	2	3	1 F 1 M	3	No	0	0	Nyala	4	Yes	Stork	1	No	NONE	NONE	NONE	NONE	NONE	NONE	NONE	NONE	NONE	NONE	NONE	NONE	NONE	NONE	NONE	3	Yes	1	7	6	n/a	n/a
170	Tembe	3	0	2021-07-01	10:02:00	11:02:00	3	1	27	34	Elephant	21	1	2	3	n/a	4	No	0	0	Nyala	1	No	Lion	1	Yes	NONE	NONE	NONE	NONE	NONE	NONE	NONE	NONE	NONE	NONE	NONE	NONE	NONE	NONE	NONE	0	Yes	1	4	3	No	0
176	Tembe	3	0	2021-07-03	10:27:00	11:27:00	3	1	26	43	Elephant	21	1	3	3	n/a	4	No	0	0	Stork	2	No	Impala	2	No	NONE	NONE	NONE	NONE	NONE	NONE	NONE	NONE	NONE	NONE	NONE	NONE	NONE	NONE	NONE	1	No	0	7	3	No	0
207	Tembe	3	0	2021-07-08	09:52:00	10:52:00	2	1	22	60	Elephant	21	1	1	3	n/a	4	No	0	0	Stork	2	No	NONE	NONE	NONE	NONE	NONE	NONE	NONE	NONE	NONE	NONE	NONE	NONE	NONE	NONE	NONE	NONE	NONE	NONE	5	No	0	3	1	No	0
262	Kwa	2	0	2021-07-16	10:29:00	11:29:00	3	1	14	54	Elephant	21	1	1	3	n/a	4	No	0	0	Egyptian	2	No	NONE	NONE	NONE	NONE	NONE	NONE	NONE	NONE	NONE	NONE	NONE	NONE	NONE	NONE	NONE	NONE	NONE	NONE	5	No	0	3	1	No	0
339	Tembe	3	0	2021-07-27	09:01:00	09:01:00	2	1	21	4	elephant	21	1	4	3	n/a	4	no	0	0	nyala	2	no	none	none	none	none	none	none	none	none	none	none	none	none	none	none	none	none	none	none	4	no	0	6	4	no	0
28	SDZ	11	1	2021-06-02	16:09:00	08:09:00	1	3	16	87	Giraffe	24	1	2	2	n/a	4	No	0	0	Waterbuck	4	No	NONE	NONE	NONE	NONE	NONE	NONE	NONE	NONE	NONE	NONE	NONE	NONE	NONE	NONE	NONE	NONE	NONE	NONE	5	No	0	6	2	Yes	1
53	Olifants	5	0	2021-06-08	14:13:00	15:13:00	5	1	24	42	Giraffe	24	1	4	2	n/a	4	Yes	1	1	Waterbuck	1	No	NONE	NONE	NONE	NONE	NONE	NONE	NONE	NONE	NONE	NONE	NONE	NONE	NONE	NONE	NONE	NONE	NONE	NONE	2	no	0	5	4	n/a	n/a
54	SDZ	11	1	2021-06-08	16:07:00	08:07:00	1	3	16	67	Giraffe	24	1	6	2	n/a	4	Yes	1	1	Waterbuck	9	No	buffalo	6	No	Impala	4	No	Oryx	2	Yes	NONE	NONE	NONE	NONE	NONE	NONE	NONE	NONE	NONE	1	Yes	1	27	24	n/a	n/a
58	Olifants	5	0	2021-06-09	11:25:00	12:25:00	3	1	22	45	Giraffe	24	1	6	2	n/a	4	Yes	1	2	NONE	NONE	NONE	NONE	NONE	NONE	NONE	NONE	NONE	NONE	NONE	NONE	NONE	NONE	NONE	NONE	NONE	NONE	NONE	NONE	NONE	0	No	0	6	6	n/a	n/a
66	SDZ	11	1	2021-06-10	17:19:00	09:19:00	2	2	18	59	Giraffe	24	1	3	2	n/a	4	Yes	1	1	Oryx	7	Yes	lechwe	6	Yes	NONE	NONE	NONE	NONE	NONE	NONE	NONE	NONE	NONE	NONE	NONE	NONE	NONE	NONE	NONE	1	Yes	1	16	16	n/a	n/a
80	SDZ	11	1	2021-06-11	20:43:00	12:43:00	3	1	22	41	Giraffe	24	1	4	2	n/a	4	No	0	0	NONE	NONE	NONE	NONE	NONE	NONE	NONE	NONE	NONE	NONE	NONE	NONE	NONE	NONE	NONE	NONE	NONE	NONE	NONE	NONE	NONE	2	No	0	4	4	Yes	1
83	SDZ	11	1	2021-06-12	16:30:00	08:30:00	1	2	18	73	Giraffe	24	1	3	2	n/a	4	No	0	0	NONE	NONE	NONE	NONE	NONE	NONE	NONE	NONE	NONE	NONE	NONE	NONE	NONE	NONE	NONE	NONE	NONE	NONE	NONE	NONE	NONE	3	No	0	3	3	n/a	n/a
88	SDZ	11	1	2021-06-14	16:07:00	08:07:00	1	3	17	82	Giraffe	24	1	3	2	n/a	4	Yes	1	1	Rhino	5	Yes	Impala	10	No	Waterbuck	6	No	NONE	NONE	NONE	NONE	NONE	NONE	NONE	NONE	NONE	NONE	NONE	NONE	1	Yes	1	24	8	n/a	n/a
102	SDZ	11	1	2021-06-15	18:08:00	10:08:00	2	3	23	63	Giraffe	24	1	3	2	n/a	4	No	0	0	blk duck thin beak	2	Yes	Rhino	2	Yes	NONE	NONE	NONE	NONE	NONE	NONE	NONE	NONE	NONE	NONE	NONE	NONE	NONE	NONE	NONE	1	Yes	1	7	7	n/a	n/a
115	SDZ	11	1	2021-06-18	17:51:00	09:51:00	2	3	18	85	Giraffe	24	1	3	2	n/a	4	No	0	0	Oryx	1	Yes	NONE	NONE	NONE	NONE	NONE	NONE	NONE	NONE	NONE	NONE	NONE	NONE	NONE	NONE	NONE	NONE	NONE	NONE	0	Yes	1	4	4	n/a	n/a
146	SDZ	11	1	2021-09-23	21:31:00	13:31:00	4	2	22	63	Giraffe	24	1	5	2	n/a	4	Yes	1	1	Rhino	2	No	Buffalo	7	Yes	Oryx	5	Yes	NONE	NONE	NONE	NONE	NONE	NONE	NONE	NONE	NONE	NONE	NONE	NONE	3	Yes	1	19	17	n/a	n/a
157	AA	8	0	2021-09-25	13:11:00	15:11:00	5	3	23	44	Giraffe	24	1	3	2	2 F 1 M	3	No	0	0	Warthog	5	No	Impala	2 (M)	No	NONE	NONE	NONE	NONE	NONE	NONE	NONE	NONE	NONE	NONE	NONE	NONE	NONE	NONE	NONE	0	No	0	8	3	n/a	n/a
159	Dam	1	0	2021-09-25	14:52:00	15:52:00	5	1	28	21	Giraffe	24	1	7	2	n/a	4	Yes	1	1	NONE	NONE	NONE	NONE	NONE	NONE	NONE	NONE	NONE	NONE	NONE	NONE	NONE	NONE	NONE	NONE	NONE	NONE	NONE	NONE	NONE	1	No	0	7	7	n/a	n/a
162	Naledi	6	0	2021-09-26	14:36:00	15:36:00	5	1	30	19	Giraffe	24	1	1	2	F	1	No	0	0	Egyptian	2	No	NONE	NONE	NONE	NONE	NONE	NONE	NONE	NONE	NONE	NONE	NONE	NONE	NONE	NONE	NONE	NONE	NONE	NONE	5	No	0	3	1	n/a	n/a
167	SDZ	11	1	2021-09-27	17:39:00	09:39:00	2	2	21	68	Giraffe	24	1	3	2	n/a	4	Yes	1	1	Rhino	2	Yes	Oryx	1	Yes	Lechwe	8	No	NONE	NONE	NONE	NONE	NONE	NONE	NONE	NONE	NONE	NONE	NONE	NONE	3	Yes	1	14	6	n/a	n/a
173	Tau	4	0	2021-07-01	10:59:00	11:59:00	3	1	23	18	Giraffe	24	1	3	2	n/a	4	No	0	0	Impala	3	Yes	Zebra	7	Yes	Wildbeest	12	Yes	Fowl	4	No	NONE	NONE	NONE	NONE	NONE	NONE	NONE	NONE	NONE	4	Yes	1	29	25	No	0
186	SDZ	11	1	2021-07-04	17:59:00	09:59:00	2	3	20	72	Giraffe	24	1	6	2	n/a	4	Yes	1	1	NONE	NONE	NONE	NONE	NONE	NONE	NONE	NONE	NONE	NONE	NONE	NONE	NONE	NONE	NONE	NONE	NONE	NONE	NONE	NONE	NONE	1	No	0	6	6	Yes	1
189	Nkorho	10	0	2021-07-05	10:02:00	11:02:00	3	2	22	58	Giraffe	24	1	5	2	n/a	4	No	0	0	NONE	NONE	NONE	NONE	NONE	NONE	NONE	NONE	NONE	NONE	NONE	NONE	NONE	NONE	NONE	NONE	NONE	NONE	NONE	NONE	NONE	2	No	0	5	5	No	0
204	AA	8	0	2021-07-07	12:17:00	14:17:00	4	3	21	60	Giraffe	24	1	5	2	n/a	4	No	0	0	NONE	NONE	NONE	NONE	NONE	NONE	NONE	NONE	NONE	NONE	NONE	NONE	NONE	NONE	NONE	NONE	NONE	NONE	NONE	NONE	NONE	1	No	0	5	5	No	0
206	Olifants	5	0	2021-07-08	09:50:00	10:50:00	2	1	21	52	Giraffe	24	1	4	2	n/a	4	Yes	1	1	NONE	NONE	NONE	NONE	NONE	NONE	NONE	NONE	NONE	NONE	NONE	NONE	NONE	NONE	NONE	NONE	NONE	NONE	NONE	NONE	NONE	1	No	0	4	4	Yes	1
213	AA	8	0	2021-07-08	11:22:00	13:22:00	4	3	21	58	Giraffe	24	1	4	2	n/a	4	Yes	1	2	Hippo	4	no	Eland	1	No	NONE	NONE	NONE	NONE	NONE	NONE	NONE	NONE	NONE	NONE	NONE	NONE	NONE	NONE	NONE	1	No	0	9	4	No	0
216	SDZ	11	1	2021-07-08	20:28:00	12:28:00	3	3	23	64	Giraffe	24	1	2	2	n/a	4	No	0	0	Waterbuck	2	No	Lechwe	10	No	NONE	NONE	NONE	NONE	NONE	NONE	NONE	NONE	NONE	NONE	NONE	NONE	NONE	NONE	NONE	0	No	0	14	2	Yes	1
222	SDZ	11	1	2021-07-09	17:26:00	09:26:00	2	1	23	69	Giraffe	24	1	6	2	n/a	4	Yes	1	1	NONE	NONE	NONE	NONE	NONE	NONE	NONE	NONE	NONE	NONE	NONE	NONE	NONE	NONE	NONE	NONE	NONE	NONE	NONE	NONE	NONE	1	No	0	6	6	Yes	1
246	Olifants	5	0	2021-07-14	13:42:00	14:42:00	4	3	19	44	Giraffe	24	1	4	2	n/a	4	No	0	0	Impala	16	Yes	NONE	NONE	NONE	NONE	NONE	NONE	NONE	NONE	NONE	NONE	NONE	NONE	NONE	NONE	NONE	NONE	NONE	NONE	2	Yes	1	20	20	No	0
257	AA	8	0	2021-07-16	08:05:00	10:05:00	2	3	17	72	Giraffe	24	1	10	2	n/a	4	Yes	1	1	NONE	NONE	NONE	NONE	NONE	NONE	NONE	NONE	NONE	NONE	NONE	NONE	NONE	NONE	NONE	NONE	NONE	NONE	NONE	NONE	NONE	3	No	0	10	10	No	0
286	Dam	1	0	2021-07-21	09:00:00	10:00:00	2	1	22	25	Giraffe	24	1	3	2	1 M	3	no	0	0	none	none	none	none	none	none	none	none	none	none	none	none	none	none	none	none	none	none	none	none	none	1	no	0	3	3	no	0
302	AA (WH)	7	0	2021-07-22	14:49:00	16:49:00	5	4	22	52	Giraffe	24	1	1	2	n/a	4	no	0	0	hippo	1	no	elephant	2	yes	none	none	none	none	none	none	none	none	none	none	none	none	none	none	none	5	yes	1	4	3	no	0
304	SDZ	11	1	2021-07-22	18:38:00	10:38:00	2	3	21	76	Giraffe	24	1	5	2	n/a	4	yes	1	1	none	none	none	none	none	none	none	none	none	none	none	none	none	none	none	none	none	none	none	none	none	1	no	0	5	5	no	0
320	SDZ	11	1	2021-07-24	17:36:00	09:36:00	2	3	22	72	giraffe	24	1	6	2	n/a	4	yes	1	1	oryx	4	yes	lechwe	3	no	waterbuck	2	no	none	none	none	none	none	none	none	none	none	none	none	none	1	yes	1	15	10	yes	1
331	AA	8	0	2021-07-26	08:29:00	09:29:00	2	2	16	69	Giraffe	24	1	6	2	n/a	4	no	0	0	zebra	4	yes	none	none	none	none	none	none	none	none	none	none	none	none	none	none	none	none	none	none	3	yes	1	10	10	no	0
342	SDZ	11	1	2021-07-27	16:26:00	07:26:00	1	3	19	86	giraffe	24	1	5	2	n/a	4	yes	1	1	lechwe	22	no	rhino	2	no	none	none	none	none	none	none	none	none	none	none	none	none	none	none	none	5	no	0	29	5	no	0
361	nkorho	10	0	2021-08-03	09:35:00	09:35:00	2	3	19	73	giraffe	24	1	4	2	n/a	4	no	0	0	none	none	none	none	none	none	none	none	none	none	none	none	none	none	none	none	none	none	none	none	none	1	no	0	4	4	no	0
363	AA	8	0	2021-08-03	10:12:00	11:12:00	3	2	21	55	giraffe	24	1	2	2	n/a	4	no	0	0	impala	4	no	none	none	none	none	none	none	none	none	none	none	none	none	none	none	none	none	none	none	4	no	0	6	2	no	0
368	SDZ	11	1	2021-08-04	18:00:00	09:00:00	1	2	20	75	giraffe	24	1	2	2	n/a	4	yes	1	1	oryx	7	no	none	none	none	none	none	none	none	none	none	none	none	none	none	none	none	none	none	none	1	no	0	9	2	no	0
376	ARW	9	0	2021-08-05	10:19:00	11:19:00	3	2	21	55	giraffe	24	1	1	2	n/a	4	no	0	0	impala	8	yes	none	none	none	none	none	none	none	none	none	none	none	none	none	none	none	none	none	none	5	yes	1	9	9	yes	1
387	SDZ	11	1	2021-08-10	16:33:00	07:33:00	1	3	20	87	giraffe	24	1	6	2	n/a	4	yes	1	1	oryx	9	no	impala	3	no	none	none	none	none	none	none	none	none	none	none	none	none	none	none	none	3	no	0	18	6	no	0
26	Tau	4	0	2021-06-02	13:37:00	14:37:00	5	1	19	24	Impala	7	1	7	3	6 F 1 M	3	No	0	0	Elephant	4	No	Egyptian	5	Yes	large bird B/W	1	?	NONE	NONE	NONE	NONE	NONE	NONE	NONE	NONE	NONE	NONE	NONE	NONE	5	Yes	1	17	12	n/a	n/a
31	Tembe	3	0	2021-06-03	10:40:00	11:40:00	3	3	20	65	Impala	7	1	22	3	most F 2 M	3	Yes	1	3	NONE	NONE	NONE	NONE	NONE	NONE	NONE	NONE	NONE	NONE	NONE	NONE	NONE	NONE	NONE	NONE	NONE	NONE	NONE	NONE	NONE	5	No	0	22	22	n/a	n/a
38	Tembe	3	0	2021-06-04	13:56:00	14:56:00	4	1	19	53	Impala	7	1	22	3	Most F or J , 1 M	3	Yes	1	3	Nyala	6	Yes	NONE	NONE	NONE	NONE	NONE	NONE	NONE	NONE	NONE	NONE	NONE	NONE	NONE	NONE	NONE	NONE	NONE	NONE	1	Yes	1	28	30	n/a	n/a
46	Tembe	3	0	2021-06-07	15:07:00	16:07:00	5	1	21	59	Impala	7	1	3	3	2 F 1 M	3	No	0	0	NONE	NONE	NONE	NONE	NONE	NONE	NONE	NONE	NONE	NONE	NONE	NONE	NONE	NONE	NONE	NONE	NONE	NONE	NONE	NONE	NONE	3	No	0	3	3	n/a	n/a
63	Tembe	3	0	2021-06-09	13:29:00	14:29:00	4	1	21	70	Impala	7	1	3	3	2 F	3	Yes	1	1	NONE	NONE	NONE	NONE	NONE	NONE	NONE	NONE	NONE	NONE	NONE	NONE	NONE	NONE	NONE	NONE	NONE	NONE	NONE	NONE	NONE	1	No	0	3	3	n/a	n/a
69	Tau	4	0	2021-06-11	10:04:00	11:04:00	3	1	18	41	Impala	7	1	3	3	M	2	No	0	0	Zebra	3	Yes	Wildbeest	10	No	Waterbuck	3	Yes	Egyptian	2	Yes	Crocodile	1	Yes	NONE	NONE	NONE	NONE	NONE	NONE	3	Yes	1	22	12	n/a	n/a
98	Tau	4	0	2021-06-15	15:05:00	16:05:00	5	1	23	17	Impala	7	1	16	3	1 M rest F or J	3	Yes	1	3	Fowl	2	No	Elephant	1	No	NONE	NONE	NONE	NONE	NONE	NONE	NONE	NONE	NONE	NONE	NONE	NONE	NONE	NONE	NONE	1	No	0	19	16	n/a	n/a
105	Tembe	3	0	2021-06-16	15:09:00	16:09:00	5	1	25	38	Impala	7	1	14	3	1 M rest F	3	Yes	1	1	NONE	NONE	NONE	NONE	NONE	NONE	NONE	NONE	NONE	NONE	NONE	NONE	NONE	NONE	NONE	NONE	NONE	NONE	NONE	NONE	NONE	1	No	0	14	14	n/a	n/a
106	Tembe	3	0	2021-06-17	07:36:00	08:36:00	1	1	17	73	Impala	7	1	25	3	2 M	3	Yes	1	1	Nyala	1	Yes	NONE	NONE	NONE	NONE	NONE	NONE	NONE	NONE	NONE	NONE	NONE	NONE	NONE	NONE	NONE	NONE	NONE	NONE	1	Yes	1	26	26	n/a	n/a
111	Tembe	3	0	2021-06-18	08:33:00	09:33:00	2	2	20	79	Impala	7	1	15	3	F	1	Yes	1	3	NONE	NONE	NONE	NONE	NONE	NONE	NONE	NONE	NONE	NONE	NONE	NONE	NONE	NONE	NONE	NONE	NONE	NONE	NONE	NONE	NONE	1	No	0	15	15	n/a	n/a
128	Tembe	3	0	2021-09-22	09:36:00	10:36:00	2	1	21	60	Impala	7	1	8	3	1 M	3	Yes	1	2	Stork	2	No	Nyala	2	Yes	NONE	NONE	NONE	NONE	NONE	NONE	NONE	NONE	NONE	NONE	NONE	NONE	NONE	NONE	NONE	1	Yes	1	12	10	n/a	n/a
134	Naledi	6	0	2021-09-22	15:00:00	16:00:00	5	1	26	32	Impala	7	1	5	3	F	1	No	0	0	Egyptian	2	Yes	NONE	NONE	NONE	NONE	NONE	NONE	NONE	NONE	NONE	NONE	NONE	NONE	NONE	NONE	NONE	NONE	NONE	NONE	0	Yes	1	7	7	n/a	n/a
140	Tembe	3	0	2021-09-23	08:08:00	09:08:00	2	1	19	51	Impala	7	1	6	3	5 F	3	Yes	1	1	Elephant	1	Yes	NONE	NONE	NONE	NONE	NONE	NONE	NONE	NONE	NONE	NONE	NONE	NONE	NONE	NONE	NONE	NONE	NONE	NONE	1	Yes	1	7	7	n/a	n/a
160	SDZ	11	1	2021-09-25	16:30:00	08:30:00	1	3	18	78	Impala	7	1	15	3	F&M	3	no	0	0	Rhino	2	Yes	NONE	NONE	NONE	NONE	NONE	NONE	NONE	NONE	NONE	NONE	NONE	NONE	NONE	NONE	NONE	NONE	NONE	NONE	0	Yes	1	17	17	n/a	n/a
161	Tembe	3	0	2021-09-26	14:34:00	15:34:00	5	1	25	43	Impala	7	1	13	3	1 M	3	Yes	1	3	Stork	1	Yes	NONE	NONE	NONE	NONE	NONE	NONE	NONE	NONE	NONE	NONE	NONE	NONE	NONE	NONE	NONE	NONE	NONE	NONE	1	Yes	1	14	14	n/a	n/a
177	AA (WH)	7	0	2021-07-03	12:04:00	14:04:00	4	2	24	47	Impala	7	1	12	3	5 M	3	No	0	0	Zebra	1	Yes	NONE	NONE	NONE	NONE	NONE	NONE	NONE	NONE	NONE	NONE	NONE	NONE	NONE	NONE	NONE	NONE	NONE	NONE	2	Yes	1	13	13	No	0
183	Tembe	3	0	2021-07-04	11:31:00	12:31:00	3	2	25	51	Impala	7	1	10	3	n/a	4	No	0	0	Nyala	4	No	Waterbuck	2	No	Stork	2	No	NONE	NONE	NONE	NONE	NONE	NONE	NONE	NONE	NONE	NONE	NONE	NONE	3	No	0	18	10	No	0
184	Olifants	5	0	2021-07-04	14:40:00	15:40:00	5	1	30	14	Impala	7	1	5	3	2 M	3	No	0	0	Vervet	2	Yes	NONE	NONE	NONE	NONE	NONE	NONE	NONE	NONE	NONE	NONE	NONE	NONE	NONE	NONE	NONE	NONE	NONE	NONE	1	Yes	1	7	7	No	0
187	Olifants	5	0	2021-07-05	08:30:00	09:30:00	2	2	19	67	Impala	7	1	5	3	3 M 2 F	3	No	0	0	Vervet	8	No	Bushbuck	1	No	NONE	NONE	NONE	NONE	NONE	NONE	NONE	NONE	NONE	NONE	NONE	NONE	NONE	NONE	NONE	3	No	0	14	5	No	0
199	Dam	1	0	2021-07-07	09:22:00	10:22:00	2	1	19	59	Impala	7	1	20	3	1 M	3	Yes	1	3	NONE	NONE	NONE	NONE	NONE	NONE	NONE	NONE	NONE	NONE	NONE	NONE	NONE	NONE	NONE	NONE	NONE	NONE	NONE	NONE	NONE	1	No	0	20	20	No	0
205	AA	8	0	2021-07-07	15:05:00	17:05:00	5	4	21	61	Impala	7	1	2	3	M	2	No	0	0	Dik-dik	4	Yes	NONE	NONE	NONE	NONE	NONE	NONE	NONE	NONE	NONE	NONE	NONE	NONE	NONE	NONE	NONE	NONE	NONE	NONE	4	Yes	1	6	6	No	0
209	Dam	1	0	2021-07-08	10:12:00	11:12:00	3	1	21	49	Impala	7	1	28	3	1 or 2 M	3	Yes	1	4	NONE	NONE	NONE	NONE	NONE	NONE	NONE	NONE	NONE	NONE	NONE	NONE	NONE	NONE	NONE	NONE	NONE	NONE	NONE	NONE	NONE	1	No	0	28	28	Yes	1
210	AA	8	0	2021-07-08	10:03:00	12:03:00	3	3	20	61	Impala	7	1	7	3	all M	2	No	0	0	Vervet	1	Yes	Dik-dik	1	Yes	Zebra	1	Yes	Hippo	4	No	NONE	NONE	NONE	NONE	NONE	NONE	NONE	NONE	NONE	1	Yes	1	14	10	No	0
217	Tembe	3	0	2021-07-09	07:40:00	08:40:00	1	1	17	62	Impala	7	1	12	3	1 M	3	No	0	0	Stork	1	Yes	NONE	NONE	NONE	NONE	NONE	NONE	NONE	NONE	NONE	NONE	NONE	NONE	NONE	NONE	NONE	NONE	NONE	NONE	2	No	0	13	12	No	0
220	Tembe	3	0	2021-07-09	10:07:00	11:07:00	3	1	24	36	Impala	7	1	8	3	F	1	Yes	1	1	Nyala	30	Yes	Elephant	1	No	NONE	NONE	NONE	NONE	NONE	NONE	NONE	NONE	NONE	NONE	NONE	NONE	NONE	NONE	NONE	3	Yes	1	39	38	No	0
224	Naledi	6	0	2021-07-10	09:25:00	10:25:00	2	1	19	60	Impala	7	1	4	3	1 M (young) 3 F	3	No	0	0	NONE	NONE	NONE	NONE	NONE	NONE	NONE	NONE	NONE	NONE	NONE	NONE	NONE	NONE	NONE	NONE	NONE	NONE	NONE	NONE	NONE	1	No	0	4	4	No	0
234	Nkorho	10	0	2021-07-12	11:50:00	12:50:00	3	1	27	28	Impala	7	1	8	3	7 M	3	No	0	0	Plover	1	Yes	Wildbeest	18	No	NONE	NONE	NONE	NONE	NONE	NONE	NONE	NONE	NONE	NONE	NONE	NONE	NONE	NONE	NONE	1	Yes	1	27	9	No	0
236	Tembe	3	0	2021-07-12	15:28:00	16:28:00	5	1	26	40	Impala	7	1	10	3	F	1	Yes	1	1	NONE	NONE	NONE	NONE	NONE	NONE	NONE	NONE	NONE	NONE	NONE	NONE	NONE	NONE	NONE	NONE	NONE	NONE	NONE	NONE	NONE	1	No	0	10	10	No	0
240	Tembe	3	0	2021-07-13	10:00:00	11:00:00	2	1	23	30	Impala	7	1	13	3	F	1	Yes	1	1	Nyala	10	Yes	Elephant	1	No	NONE	NONE	NONE	NONE	NONE	NONE	NONE	NONE	NONE	NONE	NONE	NONE	NONE	NONE	NONE	3	Yes	1	24	23	No	0
244	Tembe	3	0	2021-07-14	10:24:00	11:24:00	3	1	19	39	Impala	7	1	10	3	3 M	3	No	0	0	Stork	2	No	Waterbuck	7	Yes	Nyala	3	Yes	NONE	NONE	NONE	NONE	NONE	NONE	NONE	NONE	NONE	NONE	NONE	NONE	3	Yes	1	22	20	No	0
255	Tembe	3	0	2021-07-16	08:02:00	09:02:00	2	2	15	76	Impala	7	1	11	3	1 M	3	Yes	1	1	NONE	NONE	NONE	NONE	NONE	NONE	NONE	NONE	NONE	NONE	NONE	NONE	NONE	NONE	NONE	NONE	NONE	NONE	NONE	NONE	NONE	1	No	0	11	11	No	0
263	ARW	9	0	2021-07-16	10:30:00	12:30:00	3	3	21	59	Impala	7	1	13	3	3 m	3	Yes	1	1	NONE	NONE	NONE	NONE	NONE	NONE	NONE	NONE	NONE	NONE	NONE	NONE	NONE	NONE	NONE	NONE	NONE	NONE	NONE	NONE	NONE	1	No	0	13	13	No	0
281	Dam	1	0	2021-07-20	09:38:00	10:38:00	2	1	22	28	Impala	7	1	10	3	all M	2	no	0	0	NONE	NONE	NONE	NONE	NONE	NONE	NONE	NONE	NONE	NONE	NONE	NONE	NONE	NONE	NONE	NONE	NONE	NONE	NONE	NONE	NONE	3	no	0	10	10	no	0
293	Kwa	2	0	2021-07-21	11:10:00	12:10:00	3	1	20	24	Impala	7	1	30	3	1 M	3	yes	1	2	none	none	none	none	none	none	none	none	none	none	none	none	none	none	none	none	none	none	none	none	none	1	no	0	30	30	no	0
299	Kwa	2	0	2021-07-22	10:55:00	11:55:00	3	1	13	20	Impala	7	1	11	3	3 M	3	no	0	0	kudu	1	yes	none	none	none	none	none	none	none	none	none	none	none	none	none	none	none	none	none	none	1	yes	1	12	12	no	0
301	Nkorho	10	0	2021-07-22	11:42:00	12:42:00	3	1	26	8	Impala	7	1	7	3	6 F 1 M	3	no	0	0	wildbeest	4	yes	none	none	none	none	none	none	none	none	none	none	none	none	none	none	none	none	none	none	3	yes	1	11	11	no	0
303	SDZ	11	1	2021-07-22	18:28:00	10:28:00	2	3	21	76	Impala	7	1	13	3	F	1	yes	1	1	rhino	7	yes	lechwe	3	no	oryx	2	no	none	none	none	none	none	none	none	none	none	none	none	none	1	yes	1	25	20	yes	1
306	Nkorho	10	0	2021-07-23	12:17:00	13:17:00	4	1	20	21	Impala	7	1	2	3	M	2	no	0	0	none	none	none	none	none	none	none	none	none	none	none	none	none	none	none	none	none	none	none	none	none	3	no	0	2	2	no	0
309	Kwa	2	0	2021-07-23	14:31:00	15:31:00	5	1	16	13	impala	7	1	6	3	F&M	3	yes	1	2	zebra	8	yes	none	none	none	none	none	none	none	none	none	none	none	none	none	none	none	none	none	none	5	yes	1	14	14	no	0
314	Nkorho	10	0	2021-07-23	08:12:00	09:12:00	2	1	11	60	impala	7	1	17	3	F	1	yes	1	2	wildbeest	20	yes	none	none	none	none	none	none	none	none	none	none	none	none	none	none	none	none	none	none	1	yes	1	37	37	no	0
315	Kwa	2	0	2021-07-23	07:40:00	08:40:00	1	1	26	36	impala	7	1	4	3	M	2	no	0	0	ibis	2	yes	baboon	1	yes	none	none	none	none	none	none	none	none	none	none	none	none	none	none	none	1	yes	1	7	7	no	0
316	Kwa	2	0	2021-07-23	12:50:00	13:50:00	4	1	13	17	impala	7	1	2	3	F	1	no	0	0	none	none	none	none	none	none	none	none	none	none	none	none	none	none	none	none	none	none	none	none	none	3	no	0	2	2	no	0
322	Tembe	3	0	2021-07-24	11:30:00	12:30:00	3	2	24	50	impala	7	1	5	3	F	1	yes	0	1	elephant	3	yes	egyptian	2	no	stork	2	no	none	none	none	none	none	none	none	none	none	none	none	none	1	yes	1	12	8	no	0
328	Olifants	5	0	2021-07-26	08:34:00	08:34:00	1	1	14	70	Impala	7	1	1	3	F	1	no	0	0	none	none	none	none	none	none	none	none	none	none	none	none	none	none	none	none	none	none	none	none	none	5	no	0	1	1	no	0
340	Tembe	3	0	2021-07-27	13:38:00	13:38:00	4	1	24	33	impala	7	1	5	3	F	1	no	0	0	nyala	1	yes	none	none	none	none	none	none	none	none	none	none	none	none	none	none	none	none	none	none	1	yes	1	6	6	no	0
341	SDZ	11	1	2021-07-27	17:00:00	08:00:00	1	1	20	86	impala	7	1	12	3	F	1	no	0	0	rhino	2	yes	lechwe	2	no	none	none	none	none	none	none	none	none	none	none	none	none	none	none	none	1	yes	1	16	14	yes	1
346	Tembe	3	0	2021-07-28	11:12:00	11:12:00	3	1	23	38	impala	7	1	4	3	F	1	no	0	0	nyala	8	yes	none	none	none	none	none	none	none	none	none	none	none	none	none	none	none	none	none	none	3	yes	1	12	12	no	0
349	tembe	3	0	2021-07-29	07:59:00	07:59:00	1	1	13	71	impala	7	1	19	3	2 M	3	no	0	0	nyala	11	yes	none	none	none	none	none	none	none	none	none	none	none	none	none	none	none	none	none	none	3	yes	1	30	30	yes	1
350	tembe	3	0	2021-07-30	08:22:00	08:22:00	1	2	18	72	impala	7	1	15	3	F	1	yes	1	3	nyala	5	yes	egyptian	2	no	none	none	none	none	none	none	none	none	none	none	none	none	none	none	none	3	yes	1	22	20	no	0
353	tembe	3	0	2021-08-02	08:49:00	08:49:00	1	1	18	68	impala	7	1	13	3	1 M	3	yes	1	2	nyala	1	no	none	none	none	none	none	none	none	none	none	none	none	none	none	none	none	none	none	none	0	no	0	14	13	no	0
354	kwa	2	0	2021-08-02	08:45:00	08:45:00	1	1	12	35	impala	7	1	7	3	3 M 3 F	3	yes	1	1	none	none	none	none	none	none	none	none	none	none	none	none	none	none	none	none	none	none	none	none	none	1	no	0	7	7	no	0
356	AA (WH)	7	0	2021-08-02	08:59:00	09:59:00	2	3	17	65	impala	7	1	6	3	1 M	3	yes	1	1	none	none	none	none	none	none	none	none	none	none	none	none	none	none	none	none	none	none	none	none	none	1	no	0	6	6	no	0
365	olifants	5	0	2021-08-03	11:11:00	11:11:00	3	2	21	57	impala	7	1	3	3	M	2	no	0	0	none	none	none	none	none	none	none	none	none	none	none	none	none	none	none	none	none	none	none	none	none	1	no	0	3	3	no	0
375	tembe	3	0	2021-08-05	10:18:00	10:18:00	2	1	22	55	impala	7	1	7	3	1 M	2	no	0	0	waterbuck	2	yes	nyala	30	yes	wildbeest	1	no	stork	2	yes	none	none	none	none	none	none	none	none	none	3	yes	1	42	42	no	0
383	tau	4	0	2021-08-10	09:24:00	09:24:00	2	1	18	25	impala	7	1	2	3	M	2	no	0	0	baboon	10	yes	egyptian	8	yes	coot	2	yes	wildbeest	20	no	none	none	none	none	none	none	none	none	none	1	yes	1	42	22	no	0
384	olifants	5	0	2021-08-10	10:12:00	10:12:00	2	2	19	51	impala	7	1	5	3	F	1	no	0	0	baboon	17	yes	none	none	none	none	none	none	none	none	none	none	none	none	none	none	none	none	none	none	3	yes	1	22	22	no	0
120	Tau	4	0	2021-09-21	10:57:00	11:57:00	3	1	18	42	Kudu	18	1	1	2	F	1	No	0	0	Egyptian	3	No	Crocodile	1	Yes	NONE	NONE	NONE	NONE	NONE	NONE	NONE	NONE	NONE	NONE	NONE	NONE	NONE	NONE	NONE	5	Yes	1	5	2	n/a	n/a
180	Olifants	5	0	2021-07-03	12:37:00	13:37:00	4	1	30	18	Kudu	18	1	6	2	F	1	Yes	1	1	NONE	NONE	NONE	NONE	NONE	NONE	NONE	NONE	NONE	NONE	NONE	NONE	NONE	NONE	NONE	NONE	NONE	NONE	NONE	NONE	NONE	1	No	0	6	6	No	0
242	Nkorho	10	0	2021-07-13	11:46:00	12:46:00	3	1	29	17	Kudu	18	1	6	2	F	1	Yes	1	1	Impala	17	No	NONE	NONE	NONE	NONE	NONE	NONE	NONE	NONE	NONE	NONE	NONE	NONE	NONE	NONE	NONE	NONE	NONE	NONE	1	No	0	23	6	No	0
265	Nkorho	10	0	2021-07-16	14:27:00	15:27:00	5	2	23	39	Kudu	18	1	9	2	2 M	3	Yes	1	2	NONE	NONE	NONE	NONE	NONE	NONE	NONE	NONE	NONE	NONE	NONE	NONE	NONE	NONE	NONE	NONE	NONE	NONE	NONE	NONE	NONE	2	No	0	9	9	No	0
266	ARW	9	0	2021-07-16	14:27:00	16:27:00	5	3	21	61	Kudu	18	1	6	2	F & 1 young male	3	Yes	1	1	Giraffe	2	Yes	NONE	NONE	NONE	NONE	NONE	NONE	NONE	NONE	NONE	NONE	NONE	NONE	NONE	NONE	NONE	NONE	NONE	NONE	1	Yes	1	8	8	No	0
291	ARW	9	0	2021-07-21	11:35:00	13:35:00	4	3	21	58	Kudu	18	1	4	2	F	1	no	0	0	vervet	3	yes	none	none	none	none	none	none	none	none	none	none	none	none	none	none	none	none	none	none	1	yes	1	7	7	no	0
300	Kwa	2	0	2021-07-22	11:02:00	12:02:00	3	1	13	20	Kudu	18	1	3	2	F	1	yes	1	1	impala	11	yes	none	none	none	none	none	none	none	none	none	none	none	none	none	none	none	none	none	none	1	yes	1	14	14	no	0
317	Nkorho	10	0	2021-07-23	13:13:00	14:13:00	4	1	20	30	kudu	18	1	6	2	2 M	3	no	0	0	none	none	none	none	none	none	none	none	none	none	none	none	none	none	none	none	none	none	none	none	none	5	no	0	6	6	no	0
327	Nkorho	10	0	2021-07-25	11:15:00	12:15:00	3	2	20	43	Kudu	18	1	9	2	4 M	3	no	0	0	impala	15	yes	none	none	none	none	none	none	none	none	none	none	none	none	none	none	none	none	none	none	3	yes	1	24	24	no	0
76	SDZ	11	1	2021-06-11	15:59:00	07:59:00	1	1	16	76	Lechwe	26	1	28	1	5 M	3	Yes	1	3	Rhino	6	Yes	Waterbuck	12	Yes	Wildbeest	9	Yes	Impala	4	Yes	NONE	NONE	NONE	NONE	NONE	NONE	NONE	NONE	NONE	1	Yes	1	59	59	n/a	n/a
90	SDZ	11	1	2021-06-14	18:20:00	10:20:00	2	2	22	62	Lechwe	26	1	19	1	2 M rest F or J	3	Yes	1	5	NONE	NONE	NONE	NONE	NONE	NONE	NONE	NONE	NONE	NONE	NONE	NONE	NONE	NONE	NONE	NONE	NONE	NONE	NONE	NONE	NONE	2	No	0	19	19	n/a	n/a
100	SDZ	11	1	2021-06-15	17:59:00	09:59:00	2	2	22	65	Lechwe	26	1	11	1	1 M rest F or J	3	Yes	1	2	Oryx	5	Yes	Rhino	1	Yes	Waterbuck	10	No	NONE	NONE	NONE	NONE	NONE	NONE	NONE	NONE	NONE	NONE	NONE	NONE	3	Yes	1	27	17	n/a	n/a
110	SDZ	11	1	2021-06-17	16:03:00	08:03:00	1	3	17	89	Lechwe	26	1	16	1	2 M	3	Yes	1	3	Buffalo	7	Yes	Rhino	4	No	NONE	NONE	NONE	NONE	NONE	NONE	NONE	NONE	NONE	NONE	NONE	NONE	NONE	NONE	NONE	2	Yes	1	27	23	n/a	n/a
124	SDZ	11	1	2021-09-21	19:01:00	11:01:00	3	2	21	64	Lechwe	26	1	5	1	1 M 3 F	3	Yes	1	1	Rhino	2	Yes	NONE	NONE	NONE	NONE	NONE	NONE	NONE	NONE	NONE	NONE	NONE	NONE	NONE	NONE	NONE	NONE	NONE	NONE	1	Yes	1	7	7	n/a	n/a
136	SDZ	11	1	2021-09-22	15:49:00	07:49:00	1	3	18	78	Lechwe	26	1	20	1	3 M rest F or J	3	Yes	1	3	Rhino	6	Yes	Buffalo	6	No	Oryx	5	No	NONE	NONE	NONE	NONE	NONE	NONE	NONE	NONE	NONE	NONE	NONE	NONE	1	Yes	1	37	26	n/a	n/a
148	SDZ	11	1	2021-09-24	16:04:00	08:04:00	1	3	18	76	Lechwe	26	1	12	1	4M	3	Yes	1	2	Rhino	6	No	Waterbuck	2	No	NONE	NONE	NONE	NONE	NONE	NONE	NONE	NONE	NONE	NONE	NONE	NONE	NONE	NONE	NONE	3	No	0	20	12	Yes	1
166	SDZ	11	1	2021-09-27	18:18:00	10:18:00	2	1	21	68	Lechwe	26	1	13	1	2 M	3	Yes	1	3	Waterbuck	5	Yes	Rhino	1	Yes	NONE	NONE	NONE	NONE	NONE	NONE	NONE	NONE	NONE	NONE	NONE	NONE	NONE	NONE	NONE	1	Yes	1	19	19	n/a	n/a
247	SDZ	11	1	2021-07-14	15:38:00	07:38:00	1	3	19	85	Lechwe	26	1	12	1	2 M	3	Yes	1	3	Rhino	2	Yes	Waterbuck	9	Yes	Oryx	5	No	NONE	NONE	NONE	NONE	NONE	NONE	NONE	NONE	NONE	NONE	NONE	NONE	3	Yes	1	28	23	No	0
254	SDZ	11	1	2021-07-15	17:55:00	09:55:00	2	2	23	66	Lechwe	26	1	11	1	3 M 5 F	3	Yes	1	3	Rhino	9	Yes	NONE	NONE	NONE	NONE	NONE	NONE	NONE	NONE	NONE	NONE	NONE	NONE	NONE	NONE	NONE	NONE	NONE	NONE	3	Yes	1	20	20	Yes	1
324	SDZ	11	1	2021-07-24	18:34:00	10:34:00	2	3	23	67	lechwe	26	1	9	1	3 M	3	yes	1	1	giraffe	6	yes	waterbuck	1	yes	none	none	none	none	none	none	none	none	none	none	none	none	none	none	none	3	yes	1	16	16	no	0
343	SDZ	11	1	2021-07-27	16:16:00	07:16:00	1	3	19	86	lechwe	26	1	22	1	4M	3	yes	1	4	rhino	2	yes	giraffe	5	no	none	none	none	none	none	none	none	none	none	none	none	none	none	none	none	3	yes	1	29	24	no	0
40	Tembe	3	0	2021-06-07	10:21:00	11:21:00	3	1	21	58	Nyala	15	1	12	3	4 F 5 M	3	Yes	1	3	Pied crow	1	Yes	Impala	1	Yes	NONE	NONE	NONE	NONE	NONE	NONE	NONE	NONE	NONE	NONE	NONE	NONE	NONE	NONE	NONE	3	Yes	1	14	14	n/a	n/a
49	Tembe	3	0	2021-06-08	11:24:00	12:24:00	3	1	23	52	Nyala	15	1	5	3	3 F 1 M	3	Yes	1	1	Egyptian	2	No	Stork	1	No	NONE	NONE	NONE	NONE	NONE	NONE	NONE	NONE	NONE	NONE	NONE	NONE	NONE	NONE	NONE	1	No	0	8	5	n/a	n/a
56	Tembe	3	0	2021-06-09	11:27:00	12:27:00	3	3	21	75	Nyala	15	1	8	3	3 M 5 F	3	No	0	0	NONE	NONE	NONE	NONE	NONE	NONE	NONE	NONE	NONE	NONE	NONE	NONE	NONE	NONE	NONE	NONE	NONE	NONE	NONE	NONE	NONE	1	No	0	8	8	n/a	n/a
62	Olifants	5	0	2021-06-09	13:20:00	14:20:00	4	1	23	39	Nyala	15	1	5	3	F	1	Yes	1	2	NONE	NONE	NONE	NONE	NONE	NONE	NONE	NONE	NONE	NONE	NONE	NONE	NONE	NONE	NONE	NONE	NONE	NONE	NONE	NONE	NONE	1	No	0	5	5	n/a	n/a
71	Tembe	3	0	2021-06-11	10:20:00	11:20:00	3	1	22	68	Nyala	15	1	7	3	7 F 2 M	3	Yes	1	2	Elephant	3	Yes	NONE	NONE	NONE	NONE	NONE	NONE	NONE	NONE	NONE	NONE	NONE	NONE	NONE	NONE	NONE	NONE	NONE	NONE	2	Yes	1	10	10	n/a	n/a
91	Tembe	3	0	2021-06-15	10:32:00	11:32:00	3	2	23	66	Nyala	15	1	5	3	F	1	No	0	0	Harrier	1	No	NONE	NONE	NONE	NONE	NONE	NONE	NONE	NONE	NONE	NONE	NONE	NONE	NONE	NONE	NONE	NONE	NONE	NONE	3	No	0	6	5	n/a	n/a
92	Tembe	3	0	2021-06-15	11:34:00	12:34:00	3	2	25	54	Nyala	15	1	1	3	M	2	No	0	0	Impala	1	No	NONE	NONE	NONE	NONE	NONE	NONE	NONE	NONE	NONE	NONE	NONE	NONE	NONE	NONE	NONE	NONE	NONE	NONE	5	No	0	2	1	n/a	n/a
104	Olifants	5	0	2021-06-16	13:53:00	14:53:00	4	1	26	27	Nyala	15	1	1	3	M	2	No	0	0	NONE	NONE	NONE	NONE	NONE	NONE	NONE	NONE	NONE	NONE	NONE	NONE	NONE	NONE	NONE	NONE	NONE	NONE	NONE	NONE	NONE	5	No	0	1	1	n/a	n/a
117	Tembe	3	0	2021-09-21	08:51:00	09:51:00	2	1	19	74	Nyala	15	1	15	3	2 M rest F	3	Yes	1	1	NONE	NONE	NONE	NONE	NONE	NONE	NONE	NONE	NONE	NONE	NONE	NONE	NONE	NONE	NONE	NONE	NONE	NONE	NONE	NONE	NONE	2	No	0	15	15	n/a	n/a
123	Olifants	5	0	2021-09-21	13:09:00	14:09:00	4	1	24	44	Nyala	15	1	4	3	3 F	3	Yes	1	1	NONE	NONE	NONE	NONE	NONE	NONE	NONE	NONE	NONE	NONE	NONE	NONE	NONE	NONE	NONE	NONE	NONE	NONE	NONE	NONE	NONE	1	No	0	4	4	n/a	n/a
130	Olifants	5	0	2021-09-22	12:00:00	13:00:00	3	1	25	35	Nyala	15	1	5	3	1 M 3 F	3	Yes	1	1	NONE	NONE	NONE	NONE	NONE	NONE	NONE	NONE	NONE	NONE	NONE	NONE	NONE	NONE	NONE	NONE	NONE	NONE	NONE	NONE	NONE	0	No	0	5	5	n/a	n/a
141	Tembe	3	0	2021-09-23	08:59:00	09:59:00	2	1	21	50	Nyala	15	1	13	3	9 F 3 M	3	Yes	1	1	Elephant	1	No	Impala	6	Yes	NONE	NONE	NONE	NONE	NONE	NONE	NONE	NONE	NONE	NONE	NONE	NONE	NONE	NONE	NONE	3	Yes	1	20	19	n/a	n/a
152	Tembe	3	0	2021-09-25	09:39:00	10:39:00	2	1	22	60	Nyala	15	1	17	3	1 M rest F	3	Yes	1	2	Stork	1	Yes	NONE	NONE	NONE	NONE	NONE	NONE	NONE	NONE	NONE	NONE	NONE	NONE	NONE	NONE	NONE	NONE	NONE	NONE	1	Yes	1	18	18	n/a	n/a
182	Tembe	3	0	2021-07-04	11:25:00	12:25:00	3	2	25	51	Nyala	15	1	4	3	F	1	No	0	0	Impala	10	No	Waterbuck	2	No	Stork	2	No	NONE	NONE	NONE	NONE	NONE	NONE	NONE	NONE	NONE	NONE	NONE	NONE	0	No	0	18	4	No	0
197	Tembe	3	0	2021-07-07	09:16:00	10:16:00	2	1	21	63	Nyala	15	1	1	3	M	2	No	0	0	NONE	NONE	NONE	NONE	NONE	NONE	NONE	NONE	NONE	NONE	NONE	NONE	NONE	NONE	NONE	NONE	NONE	NONE	NONE	NONE	NONE	5	No	0	1	1	No	0
200	Tembe	3	0	2021-07-07	09:59:00	10:59:00	2	1	22	56	Nyala	15	1	7	3	4 M 3 F	3	No	0	0	Elephant	1	No	NONE	NONE	NONE	NONE	NONE	NONE	NONE	NONE	NONE	NONE	NONE	NONE	NONE	NONE	NONE	NONE	NONE	NONE	2	No	0	8	7	No	0
219	Tembe	3	0	2021-07-09	09:51:00	10:51:00	2	1	24	37	Nyala	15	1	7	3	3 M 4 F	3	No	0	0	Elephant	1	Yes	NONE	NONE	NONE	NONE	NONE	NONE	NONE	NONE	NONE	NONE	NONE	NONE	NONE	NONE	NONE	NONE	NONE	NONE	3	Yes	1	8	8	No	0
227	Tembe	3	0	2021-07-10	10:48:00	11:48:00	3	1	24	51	Nyala	15	1	12	3	2 M	3	Yes	1	2	Stork	2	No	Waterbuck	1	es	Elephant	3	No	NONE	NONE	NONE	NONE	NONE	NONE	NONE	NONE	NONE	NONE	NONE	NONE	1	Yes	1	18	13	No	0
229	Tembe	3	0	2021-07-12	09:45:00	10:45:00	2	1	23	55	Nyala	15	1	1	3	M	2	No	0	0	Elephant	6	No	NONE	NONE	NONE	NONE	NONE	NONE	NONE	NONE	NONE	NONE	NONE	NONE	NONE	NONE	NONE	NONE	NONE	NONE	5	No	0	7	1	No	0
248	Tembe	3	0	2021-07-15	08:30:00	09:30:00	2	1	16	60	Nyala	15	1	18	3	7 M 7 F	3	Yes	1	4	Impala	9	No	Wildbeest	6	No	NONE	NONE	NONE	NONE	NONE	NONE	NONE	NONE	NONE	NONE	NONE	NONE	NONE	NONE	NONE	3	No	0	33	18	No	0
252	Tembe	3	0	2021-07-15	10:58:00	11:58:00	3	1	19	50	Nyala	15	1	4	3	M	2	No	0	0	Elephant	2	Yes	Impala	2	No	Nyala	11	No	NONE	NONE	NONE	NONE	NONE	NONE	NONE	NONE	NONE	NONE	NONE	NONE	2	Yes	1	19	6	No	0
258	Tembe	3	0	2021-07-16	08:47:00	09:47:00	2	2	18	65	Nyala	15	1	14	3	n/a	4	Yes	1	3	Impala	11	No	Egyptian	1	Yes	NONE	NONE	NONE	NONE	NONE	NONE	NONE	NONE	NONE	NONE	NONE	NONE	NONE	NONE	NONE	2	Yes	1	26	15	No	0
261	Tembe	3	0	2021-07-16	09:57:00	10:57:00	2	2	20	54	Nyala	15	1	14	3	5 M	3	Yes	1	4	Elephant	1	No	NONE	NONE	NONE	NONE	NONE	NONE	NONE	NONE	NONE	NONE	NONE	NONE	NONE	NONE	NONE	NONE	NONE	NONE	2	No	0	15	14	No	0
268	Tembe	3	0	2021-07-17	09:14:00	10:14:00	2	1	19	52	Nyala	15	1	18	3	5 M	3	Yes	1	5	NONE	NONE	NONE	NONE	NONE	NONE	NONE	NONE	NONE	NONE	NONE	NONE	NONE	NONE	NONE	NONE	NONE	NONE	NONE	NONE	NONE	2	No	0	18	18	No	0
319	Tembe	3	0	2021-07-24	11:40:00	12:40:00	3	2	24	50	nyala	15	1	21	3	2 M	3	yes	1	4	impala	1	yes	egyptian	2	no	elephant	1	no	none	none	none	none	none	none	none	none	none	none	none	none	5	yes	1	25	22	no	0
326	Tembe	3	0	2021-07-25	07:50:00	08:50:00	1	2	14	71	Nyala	15	1	18	3	3 M	3	yes	1	5	elephant	1	no	egyptian	2	no	none	none	none	none	none	none	none	none	none	none	none	none	none	none	none	2	no	0	21	18	no	0
332	Tembe	3	0	2021-07-26	08:39:00	08:39:00	1	1	13	86	Nyala	15	1	10	3	4 M	3	yes	1	2	egyptian	2	yes	none	none	none	none	none	none	none	none	none	none	none	none	none	none	none	none	none	none	3	yes	1	12	12	no	0
338	Tembe	3	0	2021-07-27	09:37:00	09:37:00	2	1	21	4	nyala	15	1	30	3	3 M	3	yes	1	4	elephant	2	no	none	none	none	none	none	none	none	none	none	none	none	none	none	none	none	none	none	none	2	no	0	32	30	no	0
357	tembe	3	0	2021-08-02	09:13:00	09:13:00	2	1	19	64	nyala	15	1	15	3	F	1	yes	1	2	impala	4	yes	none	none	none	none	none	none	none	none	none	none	none	none	none	none	none	none	none	none	3	yes	1	19	19	no	0
364	tembe	3	0	2021-08-03	11:10:00	12:10:00	3	2	21	66	nyala	15	1	11	3	5 F 4 M	3	yes	1	2	elephant	3	yes	impala	2	yes	waterbuck	2	yes	none	none	none	none	none	none	none	none	none	none	none	none	2	yes	1	18	18	no	0
370	tembe	3	0	2021-08-05	09:42:00	09:42:00	2	1	20	65	nyala	15	1	40	3	6 M	3	yes	1	6	waterbuck	2	yes	impala	3	no	none	none	none	none	none	none	none	none	none	none	none	none	none	none	none	1	yes	1	45	42	no	0
55	SDZ	11	1	2021-06-08	16:15:00	08:15:00	1	3	16	67	Oryx	14	1	2	1	n/a	4	No	0	0	Giraffe	6	Yes	NONE	NONE	NONE	NONE	NONE	NONE	NONE	NONE	NONE	NONE	NONE	NONE	NONE	NONE	NONE	NONE	NONE	NONE	4	Yes	1	8	20	n/a	n/a
116	SDZ	11	1	2021-06-18	18:36:00	10:36:00	2	3	19	83	Oryx	14	1	9	1	n/a	4	No	0	0	Giraffe	5	Yes	NONE	NONE	NONE	NONE	NONE	NONE	NONE	NONE	NONE	NONE	NONE	NONE	NONE	NONE	NONE	NONE	NONE	NONE	1	Yes	1	14	14	n/a	n/a
135	SDZ	11	1	2021-09-22	15:37:00	07:37:00	1	3	18	79	Oryx	14	1	9	1	n/a	4	No	0	0	Buffalo	6	Yes	Lechwe	20	No	Rhino	2	No	NONE	NONE	NONE	NONE	NONE	NONE	NONE	NONE	NONE	NONE	NONE	NONE	0	Yes	1	37	15	n/a	n/a
139	SDZ	11	1	2021-09-22	20:15:00	12:15:00	3	2	21	66	Oryx	14	1	9	1	n/a	4	No	0	0	Rhino	4	No	Impala	2	No	NONE	NONE	NONE	NONE	NONE	NONE	NONE	NONE	NONE	NONE	NONE	NONE	NONE	NONE	NONE	1	No	0	15	9	n/a	n/a
164	SDZ	11	1	2021-09-26	16:11:00	08:11:00	1	3	18	78	Oryx	14	1	7	1	n/a	4	No	0	0	Rhino	2	Yes	NONE	NONE	NONE	NONE	NONE	NONE	NONE	NONE	NONE	NONE	NONE	NONE	NONE	NONE	NONE	NONE	NONE	NONE	1	Yes	1	9	9	n/a	n/a
192	SDZ	11	1	2021-07-05	17:34:00	09:34:00	2	3	20	74	Oryx	14	1	2	1	n/a	4	No	0	0	Giraffe	4	Yes	Waterbuck	1	No	Rhino	1	Yes	NONE	NONE	NONE	NONE	NONE	NONE	NONE	NONE	NONE	NONE	NONE	NONE	2	Yes	1	8	7	No	0
238	SDZ	11	1	2021-07-12	16:41:00	08:41:00	1	3	19	77	Oryx	14	1	5	1	n/a	4	No	0	0	Lechwe	4	No	Rhino	2	Yes	NONE	NONE	NONE	NONE	NONE	NONE	NONE	NONE	NONE	NONE	NONE	NONE	NONE	NONE	NONE	1	Yes	1	11	7	Yes	1
347	SDZ	11	1	2021-07-28	21:30:00	12:30:00	3	2	28	66	oryx	14	1	2	1	n/a	4	no	0	0	rhino	7	yes	none	none	none	none	none	none	none	none	none	none	none	none	none	none	none	none	none	none	4	yes	1	9	9	no	0
369	SDZ	11	1	2021-08-04	18:10:00	09:10:00	2	2	20	75	oryx	14	1	7	1	n/a	4	no	0	0	giraffe	2	no	none	none	none	none	none	none	none	none	none	none	none	none	none	none	none	none	none	none	1	no	0	9	7	no	0
386	SDZ	11	1	2021-08-10	16:22:00	07:22:00	1	3	20	83	oryx	14	1	9	1	n/a	4	no	0	0	giraffe	6	no	impala	3	no	none	none	none	none	none	none	none	none	none	none	none	none	none	none	none	1	no	0	18	9	yes	1
29	SDZ	11	1	2021-06-02	17:15:00	09:15:00	2	3	16	86	Rhino	9	1	2	1	n/a	4	No	0	0	Spur	2	No	BIRD PIC	3	No	Giraffe	1	No	Cattle	1	No	NONE	NONE	NONE	NONE	NONE	NONE	NONE	NONE	NONE	5	No	0	9	2	n/a	n/a
47	SDZ	11	1	2021-06-07	16:08:00	08:08:00	1	3	16	81	Rhino	9	1	7	1	n/a	4	No	0	0	Wildbeest	3	Yes	NONE	NONE	NONE	NONE	NONE	NONE	NONE	NONE	NONE	NONE	NONE	NONE	NONE	NONE	NONE	NONE	NONE	NONE	0	Yes	1	10	10	n/a	n/a
65	SDZ	11	1	2021-06-09	16:16:00	08:16:00	1	3	17	75	Rhino	9	1	5	1	n/a	4	No	0	0	Nyala	1	Yes	lil skinny blck ducks	5	Yes	NONE	NONE	NONE	NONE	NONE	NONE	NONE	NONE	NONE	NONE	NONE	NONE	NONE	NONE	NONE	4	Yes	1	11	11	n/a	n/a
77	SDZ	11	1	2021-06-11	16:26:00	08:26:00	1	1	17	72	Rhino	9	1	1	1	n/a	4	No	0	0	Tall skinny dark duck (PIC)	4	No	NONE	NONE	NONE	NONE	NONE	NONE	NONE	NONE	NONE	NONE	NONE	NONE	NONE	NONE	NONE	NONE	NONE	NONE	5	No	0	5	1	n/a	n/a
78	SDZ	11	1	2021-06-11	17:33:00	09:33:00	2	1	19	63	Rhino	9	1	3	1	n/a	4	No	0	0	Crane	1	Yes	Lechwe	10	No	NONE	NONE	NONE	NONE	NONE	NONE	NONE	NONE	NONE	NONE	NONE	NONE	NONE	NONE	NONE	0	Yes	1	14	4	n/a	n/a
89	SDZ	11	1	2021-06-14	16:34:00	08:34:00	1	2	18	78	Rhino	9	1	5	1	n/a	4	Yes	1	1	NONE	NONE	NONE	NONE	NONE	NONE	NONE	NONE	NONE	NONE	NONE	NONE	NONE	NONE	NONE	NONE	NONE	NONE	NONE	NONE	NONE	0	No	0	5	5	n/a	n/a
99	SDZ	11	1	2021-06-15	17:11:00	09:11:00	2	3	21	69	Rhino	9	1	4	1	n/a	4	No	0	0	NONE	NONE	NONE	NONE	NONE	NONE	NONE	NONE	NONE	NONE	NONE	NONE	NONE	NONE	NONE	NONE	NONE	NONE	NONE	NONE	NONE	3	No	0	4	4	n/a	n/a
125	SDZ	11	1	2021-09-21	19:09:00	11:09:00	3	2	21	64	Rhino	9	1	2	1	1 F	3	Yes	1	1	Lechwe	5	Yes	NONE	NONE	NONE	NONE	NONE	NONE	NONE	NONE	NONE	NONE	NONE	NONE	NONE	NONE	NONE	NONE	NONE	NONE	0	Yes	1	7	7	n/a	n/a
138	SDZ	11	1	2021-09-22	16:09:00	08:09:00	1	3	18	77	Rhino	9	1	5	1	n/a	4	No	0	0	Lechwe	10	Yes	NONE	NONE	NONE	NONE	NONE	NONE	NONE	NONE	NONE	NONE	NONE	NONE	NONE	NONE	NONE	NONE	NONE	NONE	0	Yes	1	15	15	n/a	n/a
145	SDZ	11	1	2021-09-23	20:39:00	12:39:00	3	2	22	66	Rhino	9	1	2	1	n/a	4	Yes	1	1	Buffalo	7	No	NONE	NONE	NONE	NONE	NONE	NONE	NONE	NONE	NONE	NONE	NONE	NONE	NONE	NONE	NONE	NONE	NONE	NONE	0	No	0	9	2	n/a	n/a
151	SDZ	11	1	2021-09-24	15:52:00	07:52:00	1	3	18	76	Rhino	9	1	8	1	n/a	4	No	0	0	Lechwe	15	Yes	Waterbuck	2	Yes	NONE	NONE	NONE	NONE	NONE	NONE	NONE	NONE	NONE	NONE	NONE	NONE	NONE	NONE	NONE	0	Yes	1	25	25	n/a	n/a
163	SDZ	11	1	2021-09-26	17:15:00	09:15:00	2	2	20	69	Rhino	9	1	2	1	n/a	4	No	0	0	SDZ BLACK DUCK	3	Yes	NONE	NONE	NONE	NONE	NONE	NONE	NONE	NONE	NONE	NONE	NONE	NONE	NONE	NONE	NONE	NONE	NONE	NONE	0	Yes	1	5	5	n/a	n/a
168	SDZ	11	1	2021-09-27	17:36:00	09:36:00	2	2	21	68	Rhino	9	1	4	1	n/a	4	No	0	0	Oryx	7	Yes	Giraffe	2	Yes	Lechwe	9	No	NONE	NONE	NONE	NONE	NONE	NONE	NONE	NONE	NONE	NONE	NONE	NONE	1	Yes	1	22	13	n/a	n/a
181	SDZ	11	1	2021-07-03	21:13:00	13:13:00	4	2	22	68	Rhino	9	1	6	1	n/a	4	No	0	0	Oryx	6	No	Giraffe	1	No	NONE	NONE	NONE	NONE	NONE	NONE	NONE	NONE	NONE	NONE	NONE	NONE	NONE	NONE	NONE	0	No	0	13	6	Yes	1
193	SDZ	11	1	2021-07-05	17:40:00	09:40:00	2	3	20	74	Rhino	9	1	1	1	n/a	4	No	0	0	NONE	NONE	NONE	NONE	NONE	NONE	NONE	NONE	NONE	NONE	NONE	NONE	NONE	NONE	NONE	NONE	NONE	NONE	NONE	NONE	NONE	5	No	0	1	1	No	0
215	SDZ	11	1	2021-07-08	20:18:00	12:18:00	3	3	23	64	Rhino	9	1	2	1	n/a	4	Yes	1	1	NONE	NONE	NONE	NONE	NONE	NONE	NONE	NONE	NONE	NONE	NONE	NONE	NONE	NONE	NONE	NONE	NONE	NONE	NONE	NONE	NONE	0	No	0	2	2	No	0
221	SDZ	11	1	2021-07-09	15:50:00	07:50:00	1	2	19	81	Rhino	9	1	5	1	n/a	4	No	0	0	Lechwe	25	No	Impala	3	No	NONE	NONE	NONE	NONE	NONE	NONE	NONE	NONE	NONE	NONE	NONE	NONE	NONE	NONE	NONE	1	No	0	33	5	No	0
239	SDZ	11	1	2021-07-12	19:31:00	11:31:00	3	3	21	72	Rhino	9	1	7	1	n/a	4	No	0	0	NONE	NONE	NONE	NONE	NONE	NONE	NONE	NONE	NONE	NONE	NONE	NONE	NONE	NONE	NONE	NONE	NONE	NONE	NONE	NONE	NONE	0	No	0	7	7	Yes	1
253	SDZ	11	1	2021-07-15	17:44:00	09:44:00	2	2	23	68	Rhino	9	1	9	1	n/a	4	Yes	1	1	Lechwe	4	Yes	NONE	NONE	NONE	NONE	NONE	NONE	NONE	NONE	NONE	NONE	NONE	NONE	NONE	NONE	NONE	NONE	NONE	NONE	0	Yes	1	13	13	Yes	1
273	SDZ	11	1	2021-07-17	19:43:00	11:43:00	3	1	24	62	Rhino	9	1	10	1	n/a	4	Yes	1	2	Waterbuck	5	No	NONE	NONE	NONE	NONE	NONE	NONE	NONE	NONE	NONE	NONE	NONE	NONE	NONE	NONE	NONE	NONE	NONE	NONE	2	No	0	15	10	No	0
276	SDZ	11	1	2021-07-18	20:22:00	12:22:00	3	2	27	57	Rhino	9	1	7	1	n/a	4	No	0	0	Waterbuck	5	No	Wildbeest	8	No	NONE	NONE	NONE	NONE	NONE	NONE	NONE	NONE	NONE	NONE	NONE	NONE	NONE	NONE	NONE	0	No	0	20	7	Yes	1
311	SDZ	11	1	2021-07-23	16:30:00	08:30:00	1	3	19	79	rhino	9	1	4	1	n/a	4	yes	1	1	none	none	none	none	none	none	none	none	none	none	none	none	none	none	none	none	none	none	none	none	none	3	no	0	4	4	yes	1
335	SDZ	11	1	2021-07-26	18:28:00	09:28:00	2	3	21	79	rhino	9	1	8	1	n/a	4	yes	1	1	Buffalo	1	no	lechwe	4	yes	none	none	none	none	none	none	none	none	none	none	none	none	none	none	none	5	yes	1	13	15	no	0
348	SDZ	11	1	2021-07-28	21:30:00	12:30:00	3	2	28	66	rhino	9	1	7	1	n/a	4	no	0	0	oryx	2	no	none	none	none	none	none	none	none	none	none	none	none	none	none	none	none	none	none	none	0	no	0	9	7	no	0
74	Tembe	3	0	2021-06-11	12:29:00	13:29:00	4	2	23	60	Stork	3	0	2	4	n/a	4	No	0	0	duck pic	NONE	NONE	NONE	NONE	NONE	NONE	NONE	NONE	NONE	NONE	NONE	NONE	NONE	NONE	NONE	NONE	NONE	NONE	NONE	NONE	4	No	0	2	2	n/a	n/a
94	Tembe	3	0	2021-06-15	11:52:00	12:52:00	3	2	25	52	Stork	3	0	1	4	n/a	4	No	0	0	Impala	1	No	NONE	NONE	NONE	NONE	NONE	NONE	NONE	NONE	NONE	NONE	NONE	NONE	NONE	NONE	NONE	NONE	NONE	NONE	5	No	0	2	1	n/a	n/a
119	Tembe	3	0	2021-09-21	11:16:00	12:16:00	3	1	23	53	Stork	3	0	2	4	n/a	4	No	0	0	Elephant	5	Yes	NONE	NONE	NONE	NONE	NONE	NONE	NONE	NONE	NONE	NONE	NONE	NONE	NONE	NONE	NONE	NONE	NONE	NONE	1	Yes	1	7	7	n/a	n/a
129	Tembe	3	0	2021-09-22	11:50:00	12:50:00	3	1	24	45	Stork	3	0	2	4	n/a	4	No	0	0	Elephant	5	No	NONE	NONE	NONE	NONE	NONE	NONE	NONE	NONE	NONE	NONE	NONE	NONE	NONE	NONE	NONE	NONE	NONE	NONE	0	No	0	7	2	n/a	n/a
171	Tembe	3	0	2021-07-01	10:45:00	11:45:00	3	1	27	34	Stork	3	0	2	4	n/a	4	No	0	0	Elephant	1	Yes	NONE	NONE	NONE	NONE	NONE	NONE	NONE	NONE	NONE	NONE	NONE	NONE	NONE	NONE	NONE	NONE	NONE	NONE	0	Yes	1	3	3	No	0
245	Tembe	3	0	2021-07-14	09:35:00	10:35:00	2	2	18	40	Stork	3	0	2	4	n/a	4	No	0	0	Impala	10	No	Nyala	1	No	NONE	NONE	NONE	NONE	NONE	NONE	NONE	NONE	NONE	NONE	NONE	NONE	NONE	NONE	NONE	1	No	0	13	2	No	0
337	Tembe	3	0	2021-07-27	10:40:00	10:40:00	2	1	22	49	stork	3	0	2	4	n/a	4	no	0	0	elephant	2	no	nyala	10	no	none	none	none	none	none	none	none	none	none	none	none	none	none	none	none	1	no	0	14	2	no	0
374	tembe	3	0	2021-08-05	10:05:00	10:05:00	2	1	21	60	stork	3	0	2	4	n/a	4	no	0	0	nyala	16	yes	impala	4	no	warterbuck	2	yes	none	none	none	none	none	none	none	none	none	none	none	none	1	yes	1	24	20	no	0
35	Olifants	5	0	2021-06-04	12:27:00	13:51:00	4	1	21	34	Warthog	6	1	6	1	n/a	4	Yes	1	2	NONE	NONE	NONE	NONE	NONE	NONE	NONE	NONE	NONE	NONE	NONE	NONE	NONE	NONE	NONE	NONE	NONE	NONE	NONE	NONE	NONE	1	No	0	6	6	n/a	n/a
85	Tau	4	0	2021-06-14	11:23:00	12:23:00	3	1	22	22	Warthog	6	1	3	1	n/a	4	Yes	1	1	Elephant	9	Yes	Egyptian	4	No	Crocodile	2	Yes	Zebra	2	Yes	Coot	2	Yes	Plover	1	Yes	NONE	NONE	NONE	1	Yes	1	23	18	n/a	n/a
93	Olifants	5	0	2021-06-15	11:26:00	12:26:00	3	1	26	28	Warthog	6	1	4	1	n/a	4	No	0	0	Nyala	2	Yes	NONE	NONE	NONE	NONE	NONE	NONE	NONE	NONE	NONE	NONE	NONE	NONE	NONE	NONE	NONE	NONE	NONE	NONE	3	Yes	1	6	6	n/a	n/a
108	Olifants	5	0	2021-06-17	11:27:00	12:27:00	3	1	28	26	Warthog	6	1	5	1	n/a	4	Yes	1	2	NONE	NONE	NONE	NONE	NONE	NONE	NONE	NONE	NONE	NONE	NONE	NONE	NONE	NONE	NONE	NONE	NONE	NONE	NONE	NONE	NONE	0	No	0	5	5	n/a	n/a
147	Kwa	2	0	2021-09-24	13:19:00	14:19:00	4	1	22	23	Warthog	6	1	4	1	n/a	4	No	0	0	NONE	NONE	NONE	NONE	NONE	NONE	NONE	NONE	NONE	NONE	NONE	NONE	NONE	NONE	NONE	NONE	NONE	NONE	NONE	NONE	NONE	0	No	0	4	4	n/a	n/a
154	Tembe	3	0	2021-09-25	15:27:00	16:27:00	5	1	26	47	Warthog	6	1	1	1	n/a	4	No	0	0	Nyala	6	No	Elephant	7	No	Stork	2	No	NONE	NONE	NONE	NONE	NONE	NONE	NONE	NONE	NONE	NONE	NONE	NONE	5	No	0	16	1	n/a	n/a
172	Olifants	5	0	2021-07-01	10:46:00	11:46:00	3	1	31	16	Warthog	6	1	3	1	n/a	4	Yes	1	2	NONE	NONE	NONE	NONE	NONE	NONE	NONE	NONE	NONE	NONE	NONE	NONE	NONE	NONE	NONE	NONE	NONE	NONE	NONE	NONE	NONE	0	No	0	3	3	No	0
196	Olifants	5	0	2021-07-06	11:38:00	12:38:00	3	3	20	58	Warthog	6	1	2	1	n/a	4	No	0	0	NONE	NONE	NONE	NONE	NONE	NONE	NONE	NONE	NONE	NONE	NONE	NONE	NONE	NONE	NONE	NONE	NONE	NONE	NONE	NONE	NONE	4	No	0	2	2	No	0
202	AA (WH)	7	0	2021-07-07	11:28:00	13:28:00	4	4	21	61	Warthog	6	1	5	1	n/a	4	No	0	0	Hippo	3	No	NONE	NONE	NONE	NONE	NONE	NONE	NONE	NONE	NONE	NONE	NONE	NONE	NONE	NONE	NONE	NONE	NONE	NONE	0	No	0	8	5	No	0
228	Olifants	5	0	2021-07-10	13:35:00	14:35:00	4	1	24	43	Warthog	6	1	4	1	n/a	4	No	0	0	NONE	NONE	NONE	NONE	NONE	NONE	NONE	NONE	NONE	NONE	NONE	NONE	NONE	NONE	NONE	NONE	NONE	NONE	NONE	NONE	NONE	2	No	0	4	4	No	0
232	Tembe	3	0	2021-07-12	11:30:00	12:30:00	3	1	26	39	Warthog	6	1	3	1	n/a	4	No	0	0	Nyala	8	Yes	NONE	NONE	NONE	NONE	NONE	NONE	NONE	NONE	NONE	NONE	NONE	NONE	NONE	NONE	NONE	NONE	NONE	NONE	1	Yes	1	11	11	No	0
233	Tembe	3	0	2021-07-12	11:49:00	12:49:00	3	1	26	39	Warthog	6	1	3	1	n/a	4	No	0	0	Nyala	8	No	NONE	NONE	NONE	NONE	NONE	NONE	NONE	NONE	NONE	NONE	NONE	NONE	NONE	NONE	NONE	NONE	NONE	NONE	1	No	0	11	3	Yes	1
264	Olifants	5	0	2021-07-16	12:21:00	13:21:00	4	2	21	58	Warthog	6	1	3	1	n/a	4	No	0	0	Hippo	1	Yes	NONE	NONE	NONE	NONE	NONE	NONE	NONE	NONE	NONE	NONE	NONE	NONE	NONE	NONE	NONE	NONE	NONE	NONE	3	Yes	1	4	4	No	0
283	Nkorho	10	0	2021-07-20	12:40:00	13:40:00	4	1	27	22	Warthog	6	1	6	1	n/a	4	Yes	1	2	Zebra	6	Yes	Wildbeest	10	Yes	NONE	NONE	NONE	NONE	NONE	NONE	NONE	NONE	NONE	NONE	NONE	NONE	NONE	NONE	NONE	1	yes	1	22	22	no	0
305	Nkorho	10	0	2021-07-23	13:48:00	14:48:00	4	1	20	21	Warthog	6	1	3	1	n/a	4	yes	1	2	fowl	28	yes	none	none	none	none	none	none	none	none	none	none	none	none	none	none	none	none	none	none	1	yes	1	31	31	no	0
366	olifants	5	0	2021-08-03	13:20:00	13:20:00	4	2	24	39	warthog	6	1	5	1	n/a	4	no	0	0	none	none	none	none	none	none	none	none	none	none	none	none	none	none	none	none	none	none	none	none	none	1	no	0	5	5	no	0
33	Olifants	5	0	2021-06-04	12:10:00	13:10:00	4	1	21	34	Waterbuck	17	1	1	1	F	1	No	0	0	NONE	NONE	NONE	NONE	NONE	NONE	NONE	NONE	NONE	NONE	NONE	NONE	NONE	NONE	NONE	NONE	NONE	NONE	NONE	NONE	NONE	5	No	0	1	1	n/a	n/a
39	Olifants	5	0	2021-06-03	14:50:00	15:40:00	5	3	22	42	Waterbuck	17	1	1	1	F	1	No	0	0	NONE	NONE	NONE	NONE	NONE	NONE	NONE	NONE	NONE	NONE	NONE	NONE	NONE	NONE	NONE	NONE	NONE	NONE	NONE	NONE	NONE	5	No	0	1	1	n/a	n/a
41	Olifants	5	0	2021-06-07	10:45:00	11:45:00	3	3	19	58	Waterbuck	17	1	4	1	1 F 1 M	3	Yes	1	2	Warthog	4	Yes	Egyptian	2	Yes	NONE	NONE	NONE	NONE	NONE	NONE	NONE	NONE	NONE	NONE	NONE	NONE	NONE	NONE	NONE	3	Yes	1	10	10	n/a	n/a
45	Tau	4	0	2021-06-07	11:39:00	12:39:00	3	1	17	43	Waterbuck	17	1	8	1	8 F	1	No	0	0	Elephant	1	No	Impala	3	No	Egyptian	10	Yes	Coot	1	Yes	Ostrich	3	No	Crocodile	1	Yes	Heron	2	Yes	3	Yes	1	29	23	n/a	n/a
68	Tau	4	0	2021-06-11	10:00:00	11:00:00	2	1	18	41	Waterbuck	17	1	4	1	1 F 3 M	3	No	0	0	Zebra	Zebra	Yes	Wildbeest	10	Yes	Plover	2	Yes	Crocodile	1	Yes	Hartebeest	1	Yes	Egyptian	2	Yes	Impala	3	Yes	3	Yes	1	23	19	n/a	n/a
75	SDZ	11	1	2021-06-11	15:49:00	07:49:00	1	1	16	76	Waterbuck	17	1	11	1	7 F 2 M	3	Yes	1	2	Rhino	8	Yes	Wildbeest	9	Yes	Lechwe	28	Yes	Impala	4	Yes	NONE	NONE	NONE	NONE	NONE	NONE	NONE	NONE	NONE	2	Yes	1	60	60	n/a	n/a
101	SDZ	11	1	2021-06-15	18:05:00	10:05:00	2	2	22	65	Waterbuck	17	1	10	1	1 M rest F or J	3	Yes	1	2	Rhino	1	Yes	Lechwe	10	Yes	Oryx	5	No	NONE	NONE	NONE	NONE	NONE	NONE	NONE	NONE	NONE	NONE	NONE	NONE	0	Yes	1	26	21	n/a	n/a
109	Olifants	5	0	2021-06-17	13:06:00	14:06:00	4	1	29	23	Waterbuck	17	1	5	1	1 M 2 F	3	Yes	1	3	NONE	NONE	NONE	NONE	NONE	NONE	NONE	NONE	NONE	NONE	NONE	NONE	NONE	NONE	NONE	NONE	NONE	NONE	NONE	NONE	NONE	1	No	0	5	5	n/a	n/a
114	SDZ	11	1	2021-06-18	17:51:00	09:51:00	2	3	18	85	Waterbuck	17	1	3	1	F	1	No	0	0	Lechwe	14	Yes	NONE	NONE	NONE	NONE	NONE	NONE	NONE	NONE	NONE	NONE	NONE	NONE	NONE	NONE	NONE	NONE	NONE	NONE	0	Yes	1	17	17	n/a	n/a
118	Tau	4	0	2021-09-21	10:14:00	11:14:00	3	1	17	47	Waterbuck	17	1	2	1	1 M 1 F	3	No	0	0	Egyptian	6	Yes	Spoonbil	1	Yes	Plover	1	Yes	Coot	4	Yes	NONE	NONE	NONE	NONE	NONE	NONE	NONE	NONE	NONE	3	Yes	1	14	14	n/a	n/a
149	SDZ	11	1	2021-09-24	17:10:00	09:10:00	2	3	19	71	Waterbuck	17	1	4	1	2 M 2 F	3	No	0	0	Rhino	7	Yes	Lechwe	3	Yes	NONE	NONE	NONE	NONE	NONE	NONE	NONE	NONE	NONE	NONE	NONE	NONE	NONE	NONE	NONE	0	Yes	1	14	14	n/a	n/a
179	Olifants	5	0	2021-07-03	12:25:00	13:25:00	4	1	29	21	Waterbuck	17	1	2	1	1 M 1 F	2	No	0	0	Kudu	3	No	NONE	NONE	NONE	NONE	NONE	NONE	NONE	NONE	NONE	NONE	NONE	NONE	NONE	NONE	NONE	NONE	NONE	NONE	1	No	0	5	2	No	0
214	Olifants	5	0	2021-07-08	14:04:00	15:04:00	5	1	24	33	Waterbuck	17	1	2	1	1 F 1 M	3	No	0	0	NONE	NONE	NONE	NONE	NONE	NONE	NONE	NONE	NONE	NONE	NONE	NONE	NONE	NONE	NONE	NONE	NONE	NONE	NONE	NONE	NONE	1	No	0	2	2	No	0
225	Tembe	3	0	2021-07-10	09:52:00	10:52:00	2	1	22	55	Waterbuck	17	1	4	1	2 F	3	Yes	1	2	Nyala	24	Yes	Stork	2	Yes	NONE	NONE	NONE	NONE	NONE	NONE	NONE	NONE	NONE	NONE	NONE	NONE	NONE	NONE	NONE	1	Yes	1	30	30	No	0
243	Tembe	3	0	2021-07-14	09:00:00	10:00:00	2	2	18	40	Waterbuck	17	1	6	1	F	1	Yes	1	2	Impala	10	Yes	Stork	2	No	NONE	NONE	NONE	NONE	NONE	NONE	NONE	NONE	NONE	NONE	NONE	NONE	NONE	NONE	NONE	3	Yes	1	18	16	No	0
250	Tembe	3	0	2021-07-15	09:36:00	10:36:00	2	1	19	52	Waterbuck	17	1	4	1	4 M	2	No	0	0	Wildbeest	2	No	Nyala	18	Yes	Impala	14	Yes	NONE	NONE	NONE	NONE	NONE	NONE	NONE	NONE	NONE	NONE	NONE	NONE	3	Yes	1	38	36	No	0
272	SDZ	11	1	2021-07-17	19:04:00	11:04:00	3	2	24	63	Waterbuck	17	1	5	1	2 M 3 F	3	No	0	0	Rhino	9	Yes	Wildbeest	8	No	NONE	NONE	NONE	NONE	NONE	NONE	NONE	NONE	NONE	NONE	NONE	NONE	NONE	NONE	NONE	1	Yes	1	22	14	No	0
274	SDZ	11	1	2021-07-18	20:07:00	12:07:00	3	2	27	57	Waterbuck	17	1	4	1	3 F 1 M	3	No	0	0	Rhino	7	No	Wildbeest	9	No	NONE	NONE	NONE	NONE	NONE	NONE	NONE	NONE	NONE	NONE	NONE	NONE	NONE	NONE	NONE	3	No	0	20	4	Yes	1
296	Olifants	5	0	2021-07-21	13:45:00	14:45:00	4	1	28	14	Waterbuck	17	1	11	1	1 M	3	yes	1	3	NONE	NONE	NONE	NONE	NONE	NONE	NONE	NONE	NONE	NONE	NONE	NONE	NONE	NONE	NONE	NONE	NONE	NONE	NONE	NONE	NONE	1	no	0	11	11	no	0
318	SDZ	11	1	2021-07-24	17:57:00	09:57:00	2	3	22	72	waterbuck	17	1	3	1	F	1	no	0	0	giraffe	6	yes	lechwe	8	no	none	none	none	none	none	none	none	none	none	none	none	none	none	none	none	1	yes	1	17	9	no	0
344	Tembe	3	0	2021-07-28	09:45:00	09:45:00	2	1	20	51	waterbuck	17	1	4	1	1 M 3 F	3	no	0	0	nyala	6	yes	egyptian	2	no	none	none	none	none	none	none	none	none	none	none	none	none	none	none	none	1	yes	1	12	10	no	0
352	tembe	3	0	2021-07-30	08:55:00	08:55:00	1	2	18	70	waterbuck	17	1	8	1	F	1	yes	1	2	impala	8	no	nyala	6	yes	elephant	1	no	none	none	none	none	none	none	none	none	none	none	none	none	1	yes	1	23	14	no	0
359	tembe	3	0	2021-08-03	09:32:00	09:32:00	2	3	19	81	waterbuck	17	1	1	1	M	2	no	0	0	nyala	6	no	zebra	2	no	impala	3	yes	none	none	none	none	none	none	none	none	none	none	none	none	5	yes	1	12	4	no	0
367	tembe	3	0	2021-08-04	10:45:00	10:45:00	2	1	22	54	waterbuck	17	1	2	1	F	1	yes	1	1	nyala	12	yes	none	none	none	none	none	none	none	none	none	none	none	none	none	none	none	none	none	none	1	yes	1	14	14	no	0
377	tembe	3	0	2021-08-05	10:44:00	10:44:00	2	1	23	52	waterbuck	17	1	6	1	F	1	no	0	0	nyala	15	yes	stork	2	yes	warthog	2	no	none	none	none	none	none	none	none	none	none	none	none	none	1	yes	1	25	23	no	0
388	SDZ	11	1	2021-08-11	20:06:00	12:06:00	3	2	29	51	waterbuck	17	1	4	1	F	1	no	0	0	giraffe	2	no	rhino	2	yes	wildbeest	6	no	blk duck	1	yes	none	none	none	none	none	none	none	none	none	3	yes	1	15	7	yes	1
37	Tau	4	0	2021-06-04	12:30:00	13:30:00	4	1	18	32	Wildbeest	8	1	13	1	n/a	4	Yes	1	1	Fowl	10	Yes	Zebra	6	Yes	Heron	1	No	NONE	NONE	NONE	NONE	NONE	NONE	NONE	NONE	NONE	NONE	NONE	NONE	0	Yes	1	30	29	n/a	n/a
61	Tau	4	0	2021-06-09	13:02:00	14:02:00	4	1	19	38	Wildbeest	8	1	25	1	n/a	4	Yes	1	4	Ostrich	1	No	Fowl	3	No	Impala	1	No	NONE	NONE	NONE	NONE	NONE	NONE	NONE	NONE	NONE	NONE	NONE	NONE	2	No	0	30	25	n/a	n/a
150	SDZ	11	1	2021-09-24	15:42:00	07:42:00	1	3	18	76	Wildbeest	8	1	5	1	n/a	4	n/a	0	0	Rhino	7	Yes	Oryx	2	No	NONE	NONE	NONE	NONE	NONE	NONE	NONE	NONE	NONE	NONE	NONE	NONE	NONE	NONE	NONE	3	Yes	1	14	12	n/a	n/a
190	Nkorho	10	0	2021-07-05	11:36:00	12:36:00	3	3	23	54	Wildbeest	8	1	1	1	n/a	4	No	0	0	NONE	NONE	NONE	NONE	NONE	NONE	NONE	NONE	NONE	NONE	NONE	NONE	NONE	NONE	NONE	NONE	NONE	NONE	NONE	NONE	NONE	5	no	0	1	1	No	0
208	Tau	4	0	2021-07-08	09:50:00	10:50:00	2	1	16	40	Wildbeest	8	1	1	1	n/a	4	No	0	0	Zebra	10	No	Spoonbill	10	No	Egyptian	4	No	NONE	NONE	NONE	NONE	NONE	NONE	NONE	NONE	NONE	NONE	NONE	NONE	5	No	0	25	1	No	0
212	Nkorho	10	0	2021-07-08	11:21:00	12:21:00	3	1	25	37	Wildbeest	8	1	13	1	n/a	4	Yes	1	1	Warthog	2	No	NONE	NONE	NONE	NONE	NONE	NONE	NONE	NONE	NONE	NONE	NONE	NONE	NONE	NONE	NONE	NONE	NONE	NONE	0	No	0	15	13	Yes	1
230	Nkorho	10	0	2021-07-12	09:47:00	10:47:00	2	1	22	37	Wildbeest	8	1	18	1	n/a	4	Yes	1	2	NONE	NONE	NONE	NONE	NONE	NONE	NONE	NONE	NONE	NONE	NONE	NONE	NONE	NONE	NONE	NONE	NONE	NONE	NONE	NONE	NONE	2	No	0	18	18	Yes	1
241	Tembe	3	0	2021-07-13	11:44:00	12:44:00	3	1	27	19	Wildbeest	8	1	6	1	n/a	4	Yes	1	2	Warthog	2	No	Nyala	13	No	Elephant	2	No	NONE	NONE	NONE	NONE	NONE	NONE	NONE	NONE	NONE	NONE	NONE	NONE	0	No	0	23	6	Yes	1
249	Tembe	3	0	2021-07-15	08:40:00	09:40:00	2	1	16	60	Wildbeest	8	1	6	1	n/a	4	Yes	1	2	Nyala	13	Yes	Impala	9	No	Waterbuck	2	No	NONE	NONE	NONE	NONE	NONE	NONE	NONE	NONE	NONE	NONE	NONE	NONE	1	Yes	1	30	19	No	0
271	SDZ	11	1	2021-07-17	19:13:00	11:13:00	3	2	24	63	Wildbeest	8	1	8	1	n/a	4	No	0	0	Rhino	4	No	Waterbuck	2	No	NONE	NONE	NONE	NONE	NONE	NONE	NONE	NONE	NONE	NONE	NONE	NONE	NONE	NONE	NONE	1	No	0	14	8	Yes	1
275	SDZ	11	1	2021-07-18	20:21:00	12:21:00	3	2	27	57	Wildbeest	8	1	9	1	n/a	4	No	0	0	Rhino	7	Yes	Waterbuck	4	No	NONE	NONE	NONE	NONE	NONE	NONE	NONE	NONE	NONE	NONE	NONE	NONE	NONE	NONE	NONE	1	Yes	1	20	16	No	0
278	SDZ	11	1	2021-07-19	20:14:00	12:14:00	3	1	26	58	Wildbeest	8	1	9	1	n/a	4	No	0	0	Rhino	5	No	Buffalo	6	No	Thompsons	1	No	NONE	NONE	NONE	NONE	NONE	NONE	NONE	NONE	NONE	NONE	NONE	NONE	1	No	0	21	9	Yes	1
282	Nkorho	10	0	2021-07-20	10:28:00	11:28:00	3	1	23	27	Wildbeest	8	1	10	1	n/a	4	Yes	1	1	NONE	NONE	NONE	NONE	NONE	NONE	NONE	NONE	NONE	NONE	NONE	NONE	NONE	NONE	NONE	NONE	NONE	NONE	NONE	NONE	NONE	1	no	0	10	10	no	0
287	Nkorho	10	0	2021-07-21	08:45:00	09:45:00	2	1	23	26	Wildbeest	8	1	7	1	n/a	4	yes	1	1	none	none	none	none	none	none	none	none	none	none	none	none	none	none	none	none	none	none	none	none	none	0	no	0	7	7	no	0
298	Nkorho	10	0	2021-07-22	10:11:00	11:11:00	3	1	23	9	Wildbeest	8	1	12	1	n/a	4	yes	1	2	impala	14	yes	none	none	none	none	none	none	none	none	none	none	none	none	none	none	none	none	none	none	2	yes	1	26	26	no	0
313	Nkorho	10	0	2021-07-23	08:06:00	09:06:00	2	1	11	60	wildbeest	8	1	20	1	n/a	4	yes	1	2	impala	17	yes	none	none	none	none	none	none	none	none	none	none	none	none	none	none	none	none	none	none	2	yes	1	37	37	no	0
323	SDZ	11	1	2021-07-24	17:53:00	09:53:00	2	3	23	64	wildbeest	8	1	6	1	n/a	4	no	0	0	none	none	none	none	none	none	none	none	none	none	none	none	none	none	none	none	none	none	none	none	none	1	no	0	6	6	yes	1
325	Nkorho	10	0	2021-07-25	07:48:00	08:48:00	1	2	12	61	Wildbeest	8	1	27	1	n/a	4	yes	1	1	impala	18	yes	none	none	none	none	none	none	none	none	none	none	none	none	none	none	none	none	none	none	0	yes	1	45	45	no	0
333	SDZ	11	1	2021-07-26	17:42:00	08:42:00	1	3	19	84	wildbeest	8	1	3	1	n/a	4	no	0	0	rhino	5	yes	none	none	none	none	none	none	none	none	none	none	none	none	none	none	none	none	none	none	0	yes	1	8	8	no	0
345	Tau	4	0	2021-07-28	10:08:00	10:08:00	2	1	12	39	wildbeest	8	1	16	1	n/a	4	yes	1	1	impala	2	yes	zebra	2	yes	black ducks	2	yes	coot	2	yes	none	none	none	none	none	none	none	none	none	3	yes	1	24	24	no	0
355	nkorho	10	0	2021-08-02	08:51:00	08:51:00	1	1	13	41	wildbeest	8	1	1	1	n/a	4	no	0	0	impala	22	yes	none	none	none	none	none	none	none	none	none	none	none	none	none	none	none	none	none	none	5	yes	1	23	23	yes	1
362	tau	4	0	2021-08-03	10:10:00	10:10:00	2	1	16	54	wildbeest	8	1	14	1	n/a	4	yes	1	1	zebra	21	yes	egyptian	4	no	impala	2	yes	none	none	none	none	none	none	none	none	none	none	none	none	1	yes	1	41	37	no	0	jackals
21	Tau	4	0	2021-06-02	09:19:00	10:19:00	2	1	14	34	Zebra	10	1	6	1	n/a	4	No	0	0	Wildbeest	3	Yes	Egyptian	2	Yes	NONE	NONE	NONE	NONE	NONE	NONE	NONE	NONE	NONE	NONE	NONE	NONE	NONE	NONE	NONE	5	Yes	1	11	11	n/a	n/a
24	Tau	4	0	2021-06-02	11:16:00	12:16:00	3	1	17	27	Zebra	10	1	10	1	n/a	4	Yes	1	2	Wildbeest	7	Yes	Crocodile	1	No	Egyptian	1	Yes	NONE	NONE	NONE	NONE	NONE	NONE	NONE	NONE	NONE	NONE	NONE	NONE	5	Yes	1	19	18	n/a	n/a
34	Tau	4	0	2021-06-04	12:09:00	13:09:00	4	1	18	32	Zebra	10	1	10	1	n/a	4	Yes	1	1	Wildbeest	9	Yes	Heron	1	No	Egyptian	4	No	Plover	3	No	Warthog	1	Yes	NONE	NONE	NONE	NONE	NONE	NONE	2	Yes	1	28	20	n/a	n/a
42	Tau	4	0	2021-06-07	10:59:00	11:59:00	3	1	16	47	Zebra	10	1	15	1	n/a	4	Yes	1	3	Impala	8	Yes	Egyptian	8	No	Fowl	4	Yes	Plover	1	Yes	Wildbeest	12	Yes	NONE	NONE	NONE	NONE	NONE	NONE	1	Yes	1	48	40	n/a	n/a
60	Tau	4	0	2021-06-09	12:00:00	13:00:00	3	1	18	43	Zebra	10	1	16	1	n/a	4	Yes	1	4	Egyptian	5	No	Crocodile	2	No	Impala	3	Yes	Waterbuck	1	No	NONE	NONE	NONE	NONE	NONE	NONE	NONE	NONE	NONE	0	Yes	1	27	19	n/a	n/a
84	Tau	4	0	2021-06-14	09:33:00	10:33:00	2	1	18	27	Zebra	10	1	32	1	n/a	4	Yes	1	6	Egyptian	4	Yes	Wildbeest	21	Yes	NONE	NONE	NONE	NONE	NONE	NONE	NONE	NONE	NONE	NONE	NONE	NONE	NONE	NONE	NONE	2	Yes	1	57	57	n/a	n/a
178	AA (WH)	7	0	2021-07-03	11:54:00	13:54:00	4	2	24	47	Zebra	10	1	1	1	n/a	4	No	0	0	Impala	5	No	NONE	NONE	NONE	NONE	NONE	NONE	NONE	NONE	NONE	NONE	NONE	NONE	NONE	NONE	NONE	NONE	NONE	NONE	5	No	0	6	1	No	0
201	Kwa	2	0	2021-07-07	11:07:00	12:07:00	3	1	19	41	Zebra	10	1	3	1	n/a	4	No	0	0	Impala	28	Yes	NONE	NONE	NONE	NONE	NONE	NONE	NONE	NONE	NONE	NONE	NONE	NONE	NONE	NONE	NONE	NONE	NONE	NONE	1	Yes	1	31	31	Yes	1
211	AA	8	0	2021-07-08	10:10:00	12:10:00	3	3	20	61	Zebra	10	1	1	1	n/a	4	No	0	0	Impala	7	Yes	Dik-dik	1	Yes	Hippo	4	Yes	Egyptian	2	No	NONE	NONE	NONE	NONE	NONE	NONE	NONE	NONE	NONE	5	Yes	1	15	13	No	0
223	Tembe	3	0	2021-07-10	09:20:00	10:20:00	2	1	21	57	Zebra	10	1	6	1	n/a	4	Yes	1	1	Impala	8	No	Nyala	4	No	Stork	1	Yes	NONE	NONE	NONE	NONE	NONE	NONE	NONE	NONE	NONE	NONE	NONE	NONE	1	Yes	1	19	7	No	0
226	AA	8	0	2021-07-10	09:55:00	11:55:00	3	3	18	70	Zebra	10	1	5	1	n/a	4	Yes	1	1	NONE	NONE	NONE	NONE	NONE	NONE	NONE	NONE	NONE	NONE	NONE	NONE	NONE	NONE	NONE	NONE	NONE	NONE	NONE	NONE	NONE	1	No	0	5	5	No	0
251	Tembe	3	0	2021-07-15	09:54:00	10:54:00	2	1	19	50	Zebra	10	1	6	1	n/a	4	Yes	1	2	Waterbuck	4	No	Impala	4	No	Nyala	8	Yes	Warthog	1	SOME DUCK	2	No	NONE	NONE	NONE	NONE	NONE	NONE	NONE	1	Yes	1	23	14	No	0
269	Tembe	3	0	2021-07-17	10:01:00	11:01:00	3	1	21	45	Zebra	10	1	6	1	n/a	4	Yes	1	1	Nyala	5	No	Egyptian	2	No	Elephant	1	No	NONE	NONE	NONE	NONE	NONE	NONE	NONE	NONE	NONE	NONE	NONE	NONE	1	No	0	14	6	No	0
284	Nkorho	10	0	2021-07-20	12:40:00	13:40:00	4	1	27	22	Zebra	10	1	6	1	n/a	4	Yes	1	1	Wildbeest	10	Yes	Warthog	6	Yes	NONE	NONE	NONE	NONE	NONE	NONE	NONE	NONE	NONE	NONE	NONE	NONE	NONE	NONE	NONE	1	yes	1	22	22	no	0
285	Tau	4	0	2021-07-21	09:06:00	10:06:00	2	1	14	29	Zebra	10	1	22	1	n/a	4	Yes	1	2	Impala	30	yes	Wildbeest	4	no	Egyptian	4	No	Spur	1	yes	lil black ducks	4	no	waterbuck	1	no	NONE	NONE	NONE	2	yes	1	66	53	yes	1
288	Nkorho	10	0	2021-07-21	09:08:00	10:08:00	2	1	23	26	Zebra	10	1	4	1	n/a	4	no	0	0	wildbeest	10	yes	none	none	none	none	none	none	none	none	none	none	none	none	none	none	none	none	none	none	0	yes	1	14	14	yes	1
294	Kwa	2	0	2021-07-21	11:18:00	12:18:00	3	1	20	24	Zebra	10	1	5	1	n/a	4	no	0	0	Impala	34	No	NONE	NONE	NONE	NONE	NONE	NONE	NONE	NONE	NONE	NONE	NONE	NONE	NONE	NONE	NONE	NONE	NONE	NONE	1	no	0	39	5	no	0
307	Kwa	2	0	2021-07-23	10:28:00	11:28:00	3	1	11	22	zebra	10	1	4	1	n/a	4	no	0	0	fowl	4	yes	none	none	none	none	none	none	none	none	none	none	none	none	none	none	none	none	none	none	1	yes	1	8	8	yes	1
308	Kwa	2	0	2021-07-23	14:24:00	15:24:00	5	1	16	13	zebra	10	1	4	1	n/a	4	no	0	0	none	none	none	none	none	none	none	none	none	none	none	none	none	none	none	none	none	none	none	none	none	1	no	0	4	4	no	0
336	Tembe	3	0	2021-07-27	10:25:00	10:25:00	2	1	22	49	zebra	10	1	8	1	n/a	4	yes	1	1	elephant	1	yes	nyala	1	yes	none	none	none	none	none	none	none	none	none	none	none	none	none	none	none	0	yes	1	10	10	no	0
379	ARW	9	0	2021-08-05	10:47:00	11:47:00	3	2	21	54	zebra	10	1	1	1	n/a	4	no	0	0	impala	8	yes	giraffe	1	yes	vervet	2	yes	warthog	2	yes	none	none	none	none	none	none	none	none	none	5	yes	1	14	14	no	0
[truncated: 55 more columns]

## Sheet: Info
Blacksmith Plover	Plover	1		Vigilant	vig
Grey Heron	Heron	2		Grazing	gra	No extra species	NONE		Dam	1		Weather locations:
Wooly-neck stork	Stork	3		Browsing	bro	Not applicable to this datapoint	n/a		Kwa	2		Rosie's pan		Balule nature reserve weather					Heron	2	1
Egyptian Goose	Egyptian	4		Feeding	fee	Info not collected	NOT DONE		Tembe	3		Naledi dam		Balule nature reserve weather					Stork	3	1
White-faced whistling duck	Whistling	5		Drinking	dri				Tau	4		Kwa		Pilanesberg National park					Egyptian	4	1
Warthog	Warthog	6		Ruminating	rum				Olifants	5		Tembe		Tembe elephant park weather					Whistling	5	1
Impala	Impala	7		Standing Still	sta				Naledi	6		Tau		Madikwe national park weather					Warthog	6	6
Wildbeest	Wildbeest	8		Perching	per				AA (WH)	7		Olifants		Olifants west game reserve weather					Impala	7	2
Rhino	Rhino	9		Lying Vigilant	lyi				AA	8		Naledi cat eye		Olifants west game reserve weather					Wildbeest	8	2
Zebra	Zebra	10		Resting	res				ARW	9		AA (WH)		Laikipia county weather					Rhino	9	3
Buffalo	Buffalo	11		Sleeping	sle				Nkorho	10		AA		Laikipia county weather					Zebra	10	2
Guinea Fowl	Fowl	12		Walking	wal				SDZ	11		ARW		Laikipia county weather					Buffalo	11	3
T gazelle	T gazelle	13		Running	run							Nkoroho bush lodge		sabi sands game reserve weather					Oryx	14	2
Fringe-ear Oryx	Oryx	14		Entering water	ent														Nyala	15	2
Nyala	Nyala	15		Wading in water	wad				ON MAP: 1 = tembe, 2 = tau, 3 = olifants west, 4 = balule, 5 = kwa, 6 = nkorho, 7 = laikipia										Spur	16	1
Spur-wing Goose	Spur	16		Flying	fly														Waterbuck	17	2
Waterbuck	Waterbuck	17		Self maintenance	sm														Kudu	18	2
Greater Kudu	Kudu	18		Bathing	bat		SEXES			Proximities:									Elephant	21	3
Crocodile	Crocodile	19		Affiliative	aff		F	1		Definitions in Book			TimeCategories:						Ostrich	22	8
Cattle	cattle	20		Aggressive	agg		M	2		N/A's = 5			1	7:00-8:00					Baboon	23	4
Elephant	Elephant	21		Vocalising	voc		B	3					2	9:00-11:00					Giraffe	24	3
Ostrich	Ostrich	22					N/A	4					3	11:00-13:00					Rhebok	25	2
Chacma baboon	Baboon	23											4	13:00-15:00					Lechwe	26	2
Giraffe	Giraffe	24											5	15:00-17:00					Sitatunga	29	2
Grey Rhebok	Rhebok	25					Feeding Type			FocalHerdSize									Vervet	31	4
Nile Lechwe	Lechwe	26					1	Grazer		1	alone								Eland	33	2
East African Crowned Crane	Crane	27					2	Browser		2	2 to 9								Hamerkop	36	1
Nile Monitor	Monitor	28					3	Intermediate		3	10 to 19								Lion	39	5
Sitatunga	Sitatunga	29					4	Bird		4	20+								Hartebeest	40	2
African Harrier Hawk	Harrier	30																	Bushbuck	41	2
Vervet Monkey	Vervet	31					Habitat Type												Dikdik	42	2
Turkey Vulture	Vulture	32					1	waterhole
Common Eland	Eland	33					2	open grassland
Spoonbill	Spoonbill	34					3	bushy
Thompson's Gazelle	Thompsons	35
Hamerkop	Hamerkop	36
Hadada Ibis	Ibis	37
white stork	White Stork	38
Lion	Lion	39
Hartebeest	Hartebeest	40
Bushbuck	Bushbuck	41
Dik-Dik	Dikdik	42
Hippo	Hippo	43

## Sheet: Categories
Impala	7	3			1	Grazer
Giraffe	24	2			2	Browser
Nyala	15	3			3	Intermediate
Waterbuck	17	1			4	Carnivorous
Rhino	9	1
Wildbeest	8	1
Zebra	10	1
Egyptian Goose	4	1
Warthog	6	1
Elephant	21	3
Lechwe	26	1
Bushbuck	41	2
Stork	3	4
Oryx	14	1
Buffalo	11	1
Kudu	18	2
Body size
Impala	7	1
Giraffe	24	3			1	small
Nyala	15	1			2	medium
Waterbuck	17	2			3	large
Rhino	9	3
Wildbeest	8	2
Zebra	10	2
Egyptian Goose	4	1
Warthog	6	1
Elephant	21	3
Lechwe	26	1
Bushbuck	41	1
Stork	3	1
Oryx	14	2
Buffalo	11	2
Kudu	18	2

## Sheet: RSheetFull
Observation	LocationNumbered	LocationType	Date	Time	TimeAtLocation	TimeCategorised	Weather	Temperature	Humidity	FocalSpeciesNumbered	Number	BirdOrMammal	SpeciesTypeAGAIN	SexNumbered	PresenceofJuveniles	PresenceOfJuvenilesNumbered	NoOfJuveniles	FocalGroupProximity	MixedSpeciesGroupNumbered	MixType	TotalAnimalsPresent	TotalAnimalsInGroup	HumanPresence	VigilanceCount	RecordingLength	RecordingLengthWithoutVigandLyi	AverageNoOfAnimalsInObservation	VigilanceRate	VigilanceD	Vigilant	VigilantProp	VigilantD	Drinking	DrinkingProp	DrinkingD	SelfMaintenance	SelfMaintenanceProp	SelfMaintenanceD	Affiliative	AffiliativeProp	AffiliativeD	Aggressive	AggressiveProp	AggressiveD	FeedingBehaviours	FeedingBehavioursProp	FeedingBD	RuminationBehaviours	RuminationBehavioursProp
21	4	0	2021-06-02	09:19:00	10:19:00	2	1	14	34	10	6	1	2	4	No	0	0	5	1	3	15	11	n/a	14	4	24	6	0.583333	1	2	0.0833333	1	11	0.458333	1	0	0	0	0	0	0	0	0	0	0	0	0	0	0
22	4	0	2021-06-02	14:16:00	15:16:00	5	1	20	22	21	1	1	3	2	No	0	0	5	0	1	33	1	n/a	1	10	10	1	0.1	1	3	0.3	1	0	0	0	0	0	0	0	0	0	0	0	0	0	0	0	0	0
23	4	0	2021-06-02	09:34:00	10:34:00	2	1	14	34	4	4	0	1	4	No	0	0	5	0	1	10	4	n/a	14	8	39	4.87	0.359343	1	5	0.128337	1	0	0	0	1	0.0256674	1	0	0	0	2	0.0513347	1	12	0.308008	1	0	0
24	4	0	2021-06-02	11:16:00	12:16:00	3	1	17	27	10	10	1	2	4	Yes	1	2	5	1	3	19	18	n/a	19	7	43	6.14	0.442066	1	7	0.162866	1	23	0.535133	1	0	0	0	2	0.0465333	1	0	0	0	1	0.0232666	1	0	0
25	4	0	2021-06-02	14:39:00	15:39:00	5	1	20	23	4	4	0	1	4	No	0	0	5	1	3	9	8	n/a	4	5	19	3.8	0.210526	1	0	0	0	0	0	0	3	0.157895	1	0	0	0	0	0	0	0	0	0	0	0
26	4	0	2021-06-02	13:37:00	14:37:00	5	1	19	24	7	7	1	2	3	No	0	0	5	1	4	17	12	n/a	9	4	15	3.75	0.6	1	3	0.2	1	0	0	0	0	0	0	0	0	0	0	0	0	11	0.733333	1	0	0
27	11	1	2021-06-02	15:58:00	07:58:00	1	3	16	87	11	7	1	3	4	No	0	0	5	0	1	20	7	n/a	1	5	31	6.2	0.0322581	1	1	0.0322581	1	0	0	0	0	0	0	0	0	0	0	0	0	0	0	0	0	0
28	11	1	2021-06-02	16:09:00	08:09:00	1	3	16	87	24	2	1	3	4	No	0	0	5	0	1	7	2	1	10	10	15	1.54	0.649351	1	9	0.584416	1	0	0	0	0	0	0	0	0	0	0	0	0	7	0.454545	1	0	0
29	11	1	2021-06-02	17:15:00	09:15:00	2	3	16	86	9	2	1	3	4	No	0	0	5	0	1	16	2	n/a	4	6	7	1.17	0.569801	1	0	0	0	0	0	0	0	0	0	0	0	0	0	0	0	2	0.2849	1	0	0
30	4	0	2021-06-03	10:22:00	11:22:00	3	1	18	34	22	2	0	8	4	No	0	0	5	1	4	45	20	n/a	27	10	18	1.8	1.5	1	1	0.0555556	1	2	0.111111	1	0	0	0	0	0	0	0	0	0	11	0.611111	1	0	0
31	3	0	2021-06-03	10:40:00	11:40:00	3	3	20	65	7	22	1	2	3	Yes	1	3	5	0	1	7	22	n/a	43	8	144	18	0.298611	1	0	0	0	0	0	0	1	0.00694444	1	4	0.0277778	1	0	0	0	139	0.965278	1	0	0
32	4	0	2021-06-03	13:23:00	14:23:00	4	1	21	27	21	19	1	3	4	Yes	1	6	5	1	3	25	42	n/a	2	10	93	9.3	0.0215054	1	35	0.376344	1	5	0.0537634	1	0	0	0	11	0.11828	1	0	0	0	0	0	0	0	0
33	5	0	2021-06-04	12:10:00	13:10:00	4	1	21	34	17	1	1	2	1	No	0	0	5	0	1	17	1	n/a	5	10	10	1	0.5	1	9	0.9	1	0	0	0	0	0	0	0	0	0	0	0	0	0	0	0	0	0
34	4	0	2021-06-04	12:09:00	13:09:00	4	1	18	32	10	10	1	2	4	Yes	1	1	2	1	2	28	20	n/a	2	9	20	2.2	0.10101	1	15	0.757576	1	0	0	0	0	0	0	0	0	0	0	0	0	0	0	0	0	0
35	5	0	2021-06-04	12:27:00	13:51:00	4	1	21	34	6	6	1	6	4	Yes	1	2	1	0	1	6	6	n/a	23	10	60	6	0.383333	1	2	0.0333333	1	0	0	0	0	0	0	1	0.0166667	1	0	0	0	51	0.85	1	0	0
36	3	0	2021-06-04	12:51:00	13:51:00	4	3	19	52	15	8	1	2	3	No	0	0	2	0	1	15	8	n/a	21	3	16	5.3	1.32075	1	8	0.503145	1	0	0	0	1	0.0628931	1	0	0	0	0	0	0	6	0.377358	1	0	0
37	4	0	2021-06-04	12:30:00	13:30:00	4	1	18	32	8	13	1	2	4	Yes	1	1	0	1	3	25	29	n/a	1	5	41	8.2	0.0243902	1	0	0	0	0	0	0	0	0	0	0	0	0	0	0	0	0	0	0	0	0
38	3	0	2021-06-04	13:56:00	14:56:00	4	1	19	53	7	22	1	2	3	Yes	1	3	1	1	2	15	30	n/a	53	9	119	13.2	0.446128	1	4	0.03367	1	0	0	0	0	0	0	0	0	0	0	0	0	122	1.02694	1	0	0
39	5	0	2021-06-03	14:50:00	15:40:00	5	3	22	42	17	1	1	2	1	No	0	0	5	0	1	17	1	n/a	10	8	8	1	1.25	1	1	0.125	1	0	0	0	0	0	0	0	0	0	0	0	0	7	0.875	1	0	0
40	3	0	2021-06-07	10:21:00	11:21:00	3	1	21	58	15	12	1	2	3	Yes	1	3	3	1	3	17	14	n/a	34	10	43	4.3	0.790698	1	10	0.232558	1	11	0.255814	1	1	0.0232558	1	2	0.0465116	1	0	0	0	0	0	0	0	0
41	5	0	2021-06-07	10:45:00	11:45:00	3	3	19	58	17	4	1	2	3	Yes	1	2	3	1	3	23	10	n/a	12	7	22	3.14	0.545951	1	7	0.318471	1	0	0	0	0	0	0	0	0	0	0	0	0	2	0.0909918	1	0	0
42	4	0	2021-06-07	10:59:00	11:59:00	3	1	16	47	10	15	1	2	4	Yes	1	3	1	1	3	43	40	n/a	19	10	105	10.5	0.180952	1	28	0.266667	1	29	0.27619	1	0	0	0	4	0.0380952	1	0	0	0	9	0.0857143	1	0	0
43	3	0	2021-06-07	10:46:00	11:46:00	3	1	22	57	21	1	1	3	4	No	0	0	5	1	2	17	12	n/a	0	5	5	1	0	0	0	0	0	5	1	1	0	0	0	0	0	0	0	0	0	0	0	0	0	0
44	4	0	2021-06-07	11:10:00	12:10:00	3	1	16	45	22	3	0	8	4	No	0	0	3	1	4	42	23	n/a	17	7	11	1.57	1.54686	1	1	0.0909918	1	0	0	0	0	0	0	0	0	0	0	0	0	9	0.818926	1	0	0
45	4	0	2021-06-07	11:39:00	12:39:00	3	1	17	43	17	8	1	2	1	No	0	0	3	1	4	38	19	n/a	40	9	31	3.4	1.30719	1	9	0.294118	1	0	0	0	0	0	0	0	0	0	0	0	0	18	0.588235	1	0	0
46	3	0	2021-06-07	15:07:00	16:07:00	5	1	21	59	7	3	1	2	3	No	0	0	3	0	1	7	3	n/a	4	5	10	2	0.4	1	7	0.7	1	0	0	0	1	0.1	1	0	0	0	0	0	0	0	0	0	0	0
47	11	1	2021-06-07	16:08:00	08:08:00	1	3	16	81	9	7	1	3	4	No	0	0	0	1	2	12	10	n/a	9	10	56	5.6	0.160714	1	9	0.160714	1	1	0.0178571	1	0	0	0	7	0.125	1	0	0	0	7	0.125	1	0	0
48	3	0	2021-06-08	09:54:00	10:54:00	2	3	21	65	21	1	1	3	4	No	0	0	5	1	4	4	1	n/a	3	10	10	1	0.3	1	3	0.3	1	6	0.6	1	0	0	0	0	0	0	0	0	0	0	0	0	0	0
49	3	0	2021-06-08	11:24:00	12:24:00	3	1	23	52	15	5	1	2	3	Yes	1	1	1	0	1	18	5	n/a	14	5	14	2.8	1	1	0	0	0	0	0	0	2	0.142857	1	0	0	0	0	0	0	10	0.714286	1	0	0
50	4	0	2021-06-08	11:50:00	12:50:00	3	1	17	47	23	25	1	4	4	Yes	1	5	2	1	2	30	31	n/a	11	9	80	8.9	0.137328	1	5	0.062422	1	0	0	0	0	0	0	16	0.19975	1	0	0	0	56	0.699126	1	0	0
51	4	0	2021-06-08	11:45:00	12:45:00	3	1	17	47	23	23	1	4	4	Yes	1	3	3	0	1	25	23	n/a	4	5	12	2.4	0.333333	1	3	0.25	1	0	0	0	0	0	0	0	0	0	0	0	0	0	0	0	0	0
52	4	0	2021-06-08	12:22:00	13:22:00	4	1	17	45	2	1	0	1	4	No	0	0	5	1	2	30	10	n/a	3	8	8	1	0.375	1	0	0	0	0	0	0	0	0	0	0	0	0	0	0	0	0	0	0	0	0
53	5	0	2021-06-08	14:13:00	15:13:00	5	1	24	42	24	4	1	3	4	Yes	1	1	2	0	1	4	4	n/a	8	7	13	1.85	0.617761	1	4	0.30888	1	1	0.0772201	1	0	0	0	0	0	0	0	0	0	0	0	0	0	0
54	11	1	2021-06-08	16:07:00	08:07:00	1	3	16	67	24	6	1	3	4	Yes	1	1	1	1	2	24	8	n/a	3	10	48	4.8	0.0625	1	10	0.208333	1	0	0	0	1	0.0208333	1	2	0.0416667	1	0	0	0	8	0.166667	1	26	0.541667
55	11	1	2021-06-08	16:15:00	08:15:00	1	3	16	67	14	2	1	2	4	No	0	0	4	1	2	20	8	n/a	0	7	7	1	0	0	0	0	0	0	0	0	0	0	0	0	0	0	0	0	0	0	0	0	0	0
56	3	0	2021-06-09	11:27:00	12:27:00	3	3	21	75	15	8	1	2	3	No	0	0	1	0	1	15	8	n/a	13	8	31	3.86	0.420984	1	6	0.194301	1	0	0	0	0	0	0	0	0	0	7	0.226684	1	17	0.550518	1	0	0
58	5	0	2021-06-09	11:25:00	12:25:00	3	1	22	45	24	6	1	3	4	Yes	1	2	0	0	1	3	6	n/a	10	8	24	3	0.416667	1	7	0.291667	1	2	0.0833333	1	0	0	0	4	0.166667	1	0	0	0	0	0	0	0	0
59	4	0	2021-06-09	12:56:00	13:56:00	4	1	18	41	22	1	1	8	4	No	0	0	5	1	4	39	4	n/a	4	7	7	1	0.571429	1	1	0.142857	1	0	0	0	0	0	0	0	0	0	0	0	0	5	0.714286	1	0	0
60	4	0	2021-06-09	12:00:00	13:00:00	3	1	18	43	10	16	1	2	4	Yes	1	4	0	1	2	21	19	n/a	31	7	50	7.14	0.620248	1	9	0.180072	1	31	0.620248	1	0	0	0	0	0	0	0	0	0	0	0	0	0	0
61	4	0	2021-06-09	13:02:00	14:02:00	4	1	19	38	8	25	1	2	4	Yes	1	4	2	0	1	13	25	n/a	4	7	62	8.86	0.0644953	1	36	0.580458	1	0	0	0	8	0.128991	1	5	0.0806192	1	0	0	0	1	0.0161238	1	0	0
62	5	0	2021-06-09	13:20:00	14:20:00	4	1	23	39	15	5	1	2	1	Yes	1	2	1	0	1	15	5	n/a	39	10	34	3.4	1.14706	1	1	0.0294118	1	0	0	0	0	0	0	0	0	0	0	0	0	32	0.941176	1	0	0
63	3	0	2021-06-09	13:29:00	14:29:00	4	1	21	70	7	3	1	2	3	Yes	1	1	1	0	1	7	3	n/a	6	8	24	3	0.25	1	11	0.458333	1	0	0	0	1	0.0416667	1	0	0	0	0	0	0	0	0	0	0	0
64	4	0	2021-06-09	14:00:00	15:00:00	4	1	19	37	2	2	0	1	4	No	0	0	0	1	2	39	3	n/a	36	5	28	5.6	1.28571	1	2	0.0714286	1	0	0	0	2	0.0714286	1	0	0	0	0	0	0	0	0	0	0	0
65	11	1	2021-06-09	16:16:00	08:16:00	1	3	17	75	9	5	1	3	4	No	0	0	4	1	3	15	11	n/a	3	10	18	1.8	0.166667	1	4	0.222222	1	0	0	0	0	0	0	2	0.111111	1	1	0.0555556	1	7	0.388889	1	0	0
66	11	1	2021-06-10	17:19:00	09:19:00	2	2	18	59	24	3	1	3	4	Yes	1	1	1	1	2	16	16	n/a	4	10	20	2	0.2	1	8	0.4	1	0	0	0	0	0	0	4	0.2	1	0	0	0	5	0.25	1	0	0
67	3	0	2021-06-11	10:06:00	11:06:00	3	2	21	69	21	3	1	3	4	No	0	0	0	0	1	2	3	n/a	0	10	25	2.5	0	0	4	0.16	1	0	0	0	19	0.76	1	0	0	0	0	0	0	0	0	0	0	0
68	4	0	2021-06-11	10:00:00	11:00:00	2	1	18	41	17	4	1	2	3	No	0	0	3	1	3	36	19	n/a	1	9	14	1.55	0.0716846	1	9	0.645161	1	1	0.0716846	1	0	0	0	0	0	0	0	0	0	0	0	0	0	0
69	4	0	2021-06-11	10:04:00	11:04:00	3	1	18	41	7	3	1	2	2	No	0	0	3	1	3	26	12	n/a	11	4	5	1.25	2.2	1	2	0.4	1	1	0.2	1	0	0	0	0	0	0	0	0	0	0	0	0	0	0
70	4	0	2021-06-11	10:15:00	11:15:00	3	1	18	41	40	7	1	2	4	Yes	1	1	0	1	2	52	19	n/a	1	7	30	4.29	0.0333	1	33	1.0989	1	0	0	0	2	0.0666001	1	0	0	0	0	0	0	0	0	0	0	0
71	3	0	2021-06-11	10:20:00	11:20:00	3	1	22	68	15	7	1	2	3	Yes	1	2	2	1	2	18	10	n/a	36	7	25	3.57	1.44058	1	1	0.040016	1	0	0	0	1	0.040016	1	0	0	0	0	0	0	20	0.80032	1	0	0
72	5	0	2021-06-11	10:53:00	11:53:00	3	1	23	49	25	3	1	2	1	Yes	1	2	4	0	1	25	3	n/a	26	10	12	1.2	2.16667	1	5	0.416667	1	0	0	0	0	0	0	0	0	0	0	0	0	5	0.416667	1	0	0
73	4	0	2021-06-11	11:46:00	12:46:00	3	1	20	34	21	1	1	3	4	No	0	0	5	1	4	20	2	n/a	0	4	4	1	0	0	0	0	0	2	0.5	1	0	0	0	0	0	0	0	0	0	0	0	0	0	0
74	3	0	2021-06-11	12:29:00	13:29:00	4	2	23	60	3	2	0	1	4	No	0	0	4	0	1	5	2	n/a	44	7	7	1	6.28571	1	3	0.428571	1	0	0	0	0	0	0	0	0	0	0	0	0	4	0.571429	1	0	0
75	11	1	2021-06-11	15:49:00	07:49:00	1	1	16	76	17	11	1	2	3	Yes	1	2	2	1	2	66	60	n/a	2	10	100	10	0.02	1	13	0.13	1	0	0	0	0	0	0	2	0.02	1	0	0	0	5	0.05	1	0	0
76	11	1	2021-06-11	15:59:00	07:59:00	1	1	16	76	26	28	1	2	3	Yes	1	3	1	1	2	57	59	n/a	42	5	130	26	0.323077	1	8	0.0615385	1	0	0	0	0	0	0	4	0.0307692	1	0	0	0	50	0.384615	1	0	0
77	11	1	2021-06-11	16:26:00	08:26:00	1	1	17	72	9	1	1	3	4	No	0	0	5	0	1	13	1	n/a	2	6	6	1	0.333333	1	0	0	0	0	0	0	0	0	0	0	0	0	0	0	0	3	0.5	1	2	0.333333
78	11	1	2021-06-11	17:33:00	09:33:00	2	1	19	63	9	3	1	3	4	No	0	0	0	1	4	20	4	n/a	0	10	43	4.3	0	0	1	0.0232558	1	0	0	0	0	0	0	0	0	0	0	0	0	0	0	0	0	0
79	11	1	2021-06-11	17:47:00	09:47:00	2	1	19	63	11	7	1	3	4	No	0	0	0	1	2	24	11	n/a	3	10	70	7	0.0428571	1	4	0.0571429	1	0	0	0	0	0	0	0	0	0	0	0	0	1	0.0142857	1	0	0
80	11	1	2021-06-11	20:43:00	12:43:00	3	1	22	41	24	4	1	3	4	No	0	0	2	0	1	3	4	1	17	9	28	3.1	0.609319	1	10	0.358423	1	0	0	0	0	0	0	0	0	0	0	0	0	12	0.430108	1	4	0.143369
81	3	0	2021-06-12	11:05:00	12:05:00	3	1	24	57	21	4	1	3	4	No	0	0	4	1	2	3	5	n/a	11	10	14	1.4	0.785714	1	1	0.0714286	1	6	0.428571	1	3	0.214286	1	2	0.142857	1	0	0	0	0	0	0	0	0
82	11	1	2021-06-12	16:20:00	08:20:00	1	2	17	77	11	7	1	3	4	No	0	0	1	1	4	20	14	n/a	10	9	57	6.3	0.176367	1	1	0.0176367	1	0	0	0	0	0	0	2	0.0352734	1	0	0	0	12	0.21164	1	0	0
83	11	1	2021-06-12	16:30:00	08:30:00	1	2	18	73	24	3	1	3	4	No	0	0	3	0	1	3	3	n/a	10	10	22	2.2	0.454545	1	4	0.181818	1	0	0	0	0	0	0	0	0	0	0	0	0	16	0.727273	1	0	0
84	4	0	2021-06-14	09:33:00	10:33:00	2	1	18	27	10	32	1	2	4	Yes	1	6	2	1	3	35	57	n/a	31	10	89	8.9	0.348315	1	17	0.191011	1	29	0.325843	1	0	0	0	2	0.0224719	1	2	0.0224719	1	0	0	0	0	0
85	4	0	2021-06-14	11:23:00	12:23:00	3	1	22	22	6	3	1	6	4	Yes	1	1	1	1	3	26	18	n/a	6	2	2	1	3	1	1	0.5	1	0	0	0	0	0	0	0	0	0	0	0	0	0	0	0	0	0
86	5	0	2021-06-14	14:00:00	15:00:00	4	1	29	16	29	2	1	2	1	Yes	1	1	4	1	4	32	5	n/a	25	10	10	1	2.5	1	5	0.5	1	0	0	0	0	0	0	0	0	0	0	0	0	5	0.5	1	0	0
87	5	0	2021-06-14	15:55:00	16:55:00	5	1	26	22	23	11	1	4	4	Yes	1	2	0	0	1	23	11	n/a	6	10	60	6	0.1	1	36	0.6	1	0	0	0	1	0.0166667	1	18	0.3	1	0	0	0	2	0.0333333	1	0	0
88	11	1	2021-06-14	16:07:00	08:07:00	1	3	17	82	24	3	1	3	4	Yes	1	1	1	1	2	24	8	n/a	14	10	19	1.9	0.736842	1	3	0.157895	1	0	0	0	0	0	0	0	0	0	0	0	0	15	0.789474	1	0	0
89	11	1	2021-06-14	16:34:00	08:34:00	1	2	18	78	9	5	1	3	4	Yes	1	1	0	0	1	9	5	n/a	5	10	53	5.3	0.0943396	1	14	0.264151	1	0	0	0	0	0	0	4	0.0754717	1	6	0.113208	1	15	0.283019	1	6	0.113208
90	11	1	2021-06-14	18:20:00	10:20:00	2	2	22	62	26	19	1	2	3	Yes	1	5	2	0	1	26	19	n/a	34	4	39	9.75	0.871795	1	4	0.102564	1	0	0	0	0	0	0	0	0	0	0	0	0	9	0.230769	1	0	0
91	3	0	2021-06-15	10:32:00	11:32:00	3	2	23	66	15	5	1	2	1	No	0	0	3	0	1	16	5	n/a	23	7	17	2.4	1.36905	1	0	0	0	0	0	0	0	0	0	0	0	0	0	0	0	10	0.595238	1	0	0
92	3	0	2021-06-15	11:34:00	12:34:00	3	2	25	54	15	1	1	2	2	No	0	0	5	0	1	16	1	n/a	8	6	6	1	1.33333	1	4	0.666667	1	1	0.166667	1	0	0	0	0	0	0	0	0	0	0	0	0	0	0
93	5	0	2021-06-15	11:26:00	12:26:00	3	1	26	28	6	4	1	6	4	No	0	0	3	1	2	8	6	n/a	1	9	12	1.3	0.0854701	1	1	0.0854701	1	0	0	0	0	0	0	0	0	0	0	0	0	11	0.940171	1	0	0
94	3	0	2021-06-15	11:52:00	12:52:00	3	2	25	52	3	1	0	1	4	No	0	0	5	0	1	6	1	n/a	59	9	9	1	6.55556	1	3	0.333333	1	0	0	0	4	0.444444	1	0	0	0	0	0	0	0	0	0	0	0
95	3	0	2021-06-15	12:08:00	13:08:00	4	2	26	50	21	5	1	3	4	Yes	1	1	1	1	4	3	6	n/a	1	10	26	2.6	0.0384615	1	7	0.269231	1	6	0.230769	1	0	0	0	6	0.230769	1	0	0	0	0	0	0	0	0
96	5	0	2021-06-15	12:11:00	13:11:00	4	1	26	25	41	2	1	2	1	No	0	0	1	0	1	41	2	n/a	0	6	12	2	0	0	4	0.333333	1	0	0	0	0	0	0	0	0	0	0	0	0	0	0	0	8	0.666667
97	3	0	2021-06-15	12:35:00	13:35:00	4	2	26	48	3	2	0	1	4	No	0	0	3	1	4	7	4	n/a	1	3	4	1.3	0.25641	1	2	0.512821	1	0	0	0	0	0	0	0	0	0	0	0	0	0	0	0	0	0
98	4	0	2021-06-15	15:05:00	16:05:00	5	1	23	17	7	16	1	2	3	Yes	1	3	1	0	1	10	16	n/a	31	6	50	8.3	0.62249	1	8	0.160643	1	7	0.140562	1	0	0	0	0	0	0	0	0	0	0	0	0	0	0
99	11	1	2021-06-15	17:11:00	09:11:00	2	3	21	69	9	4	1	3	4	No	0	0	3	0	1	9	4	n/a	9	10	23	2.3	0.391304	1	9	0.391304	1	0	0	0	0	0	0	0	0	0	0	0	0	7	0.304348	1	3	0.130435
100	11	1	2021-06-15	17:59:00	09:59:00	2	2	22	65	26	11	1	2	3	Yes	1	2	3	1	2	42	17	n/a	1	5	10	2	0.1	1	0	0	0	0	0	0	0	0	0	0	0	0	0	0	0	7	0.7	1	0	0
101	11	1	2021-06-15	18:05:00	10:05:00	2	2	22	65	17	10	1	2	3	Yes	1	2	0	1	2	33	21	n/a	0	2	19	9.5	0	0	0	0	0	0	0	0	0	0	0	0	0	0	0	0	0	0	0	0	0	0
102	11	1	2021-06-15	18:08:00	10:08:00	2	3	23	63	24	3	1	3	4	No	0	0	1	1	3	7	7	n/a	5	10	27	2.7	0.185185	1	17	0.62963	1	3	0.111111	1	0	0	0	0	0	0	0	0	0	0	0	0	0	0
103	5	0	2021-06-16	12:11:00	13:11:00	4	1	25	33	31	2	1	4	4	Yes	1	1	1	0	1	31	2	n/a	7	8	14	1.75	0.5	1	9	0.642857	1	0	0	0	4	0.285714	1	0	0	0	0	0	0	0	0	0	0	0
104	5	0	2021-06-16	13:53:00	14:53:00	4	1	26	27	15	1	1	2	2	No	0	0	5	0	1	15	1	n/a	8	10	10	1	0.8	1	1	0.1	1	0	0	0	0	0	0	0	0	0	0	0	0	9	0.9	1	0	0
105	3	0	2021-06-16	15:09:00	16:09:00	5	1	25	38	7	14	1	2	3	Yes	1	1	1	0	1	7	14	n/a	19	10	128	12.8	0.148437	1	0	0	0	0	0	0	7	0.0546875	1	4	0.03125	1	0	0	0	49	0.382812	1	0	0
106	3	0	2021-06-17	07:36:00	08:36:00	1	1	17	73	7	25	1	2	3	Yes	1	1	1	1	2	8	26	n/a	29	10	99	9.9	0.292929	1	42	0.424242	1	0	0	0	15	0.151515	1	29	0.292929	1	0	0	0	4	0.040404	1	0	0
107	5	0	2021-06-17	07:32:00	08:32:00	1	1	16	57	23	16	1	4	4	Yes	1	5	4	0	1	23	16	n/a	0	7	7	1	0	0	7	1	1	0	0	0	0	0	0	0	0	0	0	0	0	0	0	0	0	0
108	5	0	2021-06-17	11:27:00	12:27:00	3	1	28	26	6	5	1	6	4	Yes	1	2	0	0	1	6	5	n/a	15	7	28	4	0.535714	1	0	0	0	0	0	0	9	0.321429	1	0	0	0	0	0	0	17	0.607143	1	0	0
109	5	0	2021-06-17	13:06:00	14:06:00	4	1	29	23	17	5	1	2	3	Yes	1	3	1	0	1	17	5	n/a	6	9	18	2	0.333333	1	11	0.611111	1	0	0	0	0	0	0	0	0	0	0	0	0	6	0.333333	1	0	0
110	11	1	2021-06-17	16:03:00	08:03:00	1	3	17	89	26	16	1	2	3	Yes	1	3	2	1	2	37	23	n/a	14	10	60	6	0.233333	1	4	0.0666667	1	0	0	0	0	0	0	8	0.133333	1	0	0	0	11	0.183333	1	0	0
111	3	0	2021-06-18	08:33:00	09:33:00	2	2	20	79	7	15	1	2	1	Yes	1	3	1	0	1	7	15	n/a	8	6	84	14	0.0952381	1	0	0	0	0	0	0	3	0.0357143	1	4	0.047619	1	0	0	0	11	0.130952	1	0	0
112	5	0	2021-06-18	13:29:00	14:29:00	4	2	24	51	4	2	0	1	4	No	0	0	0	0	1	4	2	n/a	14	8	16	2	0.875	1	0	0	0	0	0	0	0	0	0	0	0	0	0	0	0	16	1	1	0	0
113	5	0	2021-06-18	14:18:00	15:18:00	5	2	23	54	41	2	1	2	1	Yes	1	1	0	0	1	41	2	n/a	21	5	10	2	2.1	1	1	0.1	1	0	0	0	2	0.2	1	0	0	0	0	0	0	7	0.7	1	0	0
114	11	1	2021-06-18	17:51:00	09:51:00	2	3	18	85	17	3	1	2	1	No	0	0	0	1	2	31	17	n/a	5	4	11	2.75	0.454545	1	2	0.181818	1	0	0	0	1	0.0909091	1	0	0	0	0	0	0	1	0.0909091	1	3	0.272727
115	11	1	2021-06-18	17:51:00	09:51:00	2	3	18	85	24	3	1	3	4	No	0	0	0	1	2	4	4	n/a	11	10	37	3.7	0.297297	1	4	0.108108	1	0	0	0	0	0	0	0	0	0	0	0	0	23	0.621622	1	9	0.243243
116	11	1	2021-06-18	18:36:00	10:36:00	2	3	19	83	14	9	1	2	4	No	0	0	1	1	2	19	14	n/a	1	10	22	2.2	0.0454545	1	8	0.363636	1	0	0	0	0	0	0	0	0	0	1	0.0454545	1	11	0.5	1	0	0
117	3	0	2021-09-21	08:51:00	09:51:00	2	1	19	74	15	15	1	2	3	Yes	1	1	2	0	1	15	15	n/a	67	9	46	5.1	1.45969	1	5	0.108932	1	0	0	0	0	0	0	0	0	0	0	0	0	38	0.827887	1	0	0
118	4	0	2021-09-21	10:14:00	11:14:00	3	1	17	47	17	2	1	2	3	No	0	0	3	1	4	29	14	n/a	16	10	15	1.5	1.06667	1	3	0.2	1	0	0	0	0	0	0	0	0	0	0	0	0	9	0.6	1	3	0.2
119	3	0	2021-09-21	11:16:00	12:16:00	3	1	23	53	3	2	0	1	4	No	0	0	1	1	4	10	7	n/a	27	10	15	1.5	1.8	1	8	0.533333	1	0	0	0	2	0.133333	1	0	0	0	0	0	0	1	0.0666667	1	0	0
120	4	0	2021-09-21	10:57:00	11:57:00	3	1	18	42	18	1	1	2	1	No	0	0	5	1	4	5	2	n/a	11	8	8	1	1.375	1	4	0.5	1	0	0	0	0	0	0	0	0	0	0	0	0	0	0	0	0	0
121	3	0	2021-09-21	10:57:00	11:57:00	3	1	23	53	21	5	1	3	4	Yes	1	1	3	1	4	4	7	n/a	2	10	22	2.2	0.0909091	1	3	0.136364	1	5	0.227273	1	0	0	0	2	0.0909091	1	0	0	0	0	0	0	0	0
122	5	0	2021-09-21	12:52:00	13:52:00	4	1	23	43	41	1	1	2	1	No	0	0	5	0	1	44	1	n/a	14	8	8	1	1.75	1	2	0.25	1	0	0	0	0	0	0	0	0	0	0	0	0	6	0.75	1	0	0
123	5	0	2021-09-21	13:09:00	14:09:00	4	1	24	44	15	4	1	2	3	Yes	1	1	1	0	1	15	4	n/a	18	8	27	3.38	0.66568	1	6	0.221893	1	0	0	0	1	0.0369822	1	2	0.0739645	1	0	0	0	10	0.369822	1	0	0
124	11	1	2021-09-21	19:01:00	11:01:00	3	2	21	64	26	5	1	2	3	Yes	1	1	1	1	2	28	7	n/a	1	5	13	2.6	0.0769231	1	2	0.153846	1	0	0	0	0	0	0	2	0.153846	1	0	0	0	5	0.384615	1	0	0
125	11	1	2021-09-21	19:09:00	11:09:00	3	2	21	64	9	2	1	3	3	Yes	1	1	0	1	2	14	7	n/a	3	10	20	2	0.15	1	5	0.25	1	0	0	0	0	0	0	0	0	0	0	0	0	0	0	0	0	0
126	11	1	2021-09-21	20:09:00	12:09:00	3	1	21	62	11	7	1	3	4	No	0	0	2	1	2	22	9	n/a	1	8	28	3.5	0.0357143	1	10	0.357143	1	0	0	0	0	0	0	1	0.0357143	1	0	0	0	0	0	0	7	0.25
127	11	1	2021-09-21	21:15:00	13:15:00	4	1	22	62	24	3	1	3	3	No	0	0	1	1	2	4	4	n/a	1	4	12	3	0.0833333	1	4	0.333333	1	0	0	0	0	0	0	0	0	0	0	0	0	0	0	0	8	0.666667
128	3	0	2021-09-22	09:36:00	10:36:00	2	1	21	60	7	8	1	2	3	Yes	1	2	1	1	2	11	10	n/a	10	10	66	6.6	0.151515	1	0	0	0	0	0	0	4	0.0606061	1	2	0.030303	1	0	0	0	8	0.121212	1	18	0.272727
129	3	0	2021-09-22	11:50:00	12:50:00	3	1	24	45	3	2	0	1	4	No	0	0	0	0	1	10	2	n/a	47	5	10	2	4.7	1	0	0	0	0	0	0	10	1	1	0	0	0	0	0	0	0	0	0	0	0
130	5	0	2021-09-22	12:00:00	13:00:00	3	1	25	35	15	5	1	2	3	Yes	1	1	0	0	1	15	5	n/a	31	9	26	2.88	1.19599	1	0	0	0	0	0	0	0	0	0	0	0	0	0	0	0	25	0.964506	1	0	0
131	5	0	2021-09-22	12:09:00	13:09:00	4	1	25	35	41	1	1	2	1	No	0	0	5	0	1	41	1	n/a	0	5	5	1	0	0	0	0	0	0	0	0	0	0	0	0	0	0	0	0	0	0	0	0	0	0
132	5	0	2021-09-22	14:14:00	15:14:00	5	1	27	30	31	6	1	4	4	Yes	1	1	3	0	1	31	6	n/a	11	7	25	3.57	0.440176	1	4	0.160064	1	0	0	0	1	0.040016	1	15	0.60024	1	0	0	0	0	0	0	0	0
133	6	0	2021-09-22	14:32:00	15:32:00	5	1	27	30	4	2	0	1	4	No	0	0	1	0	1	4	2	n/a	23	9	11	1.2	2.12963	1	4	0.37037	1	0	0	0	3	0.277778	1	0	0	0	0	0	0	2	0.185185	1	0	0
134	6	0	2021-09-22	15:00:00	16:00:00	5	1	26	32	7	5	1	2	1	No	0	0	0	1	4	9	7	n/a	17	4	8	2	2.125	1	0	0	0	1	0.125	1	1	0.125	1	0	0	0	0	0	0	0	0	0	0	0
135	11	1	2021-09-22	15:37:00	07:37:00	1	3	18	79	14	9	1	2	4	No	0	0	0	1	2	42	15	n/a	4	10	50	5	0.08	1	37	0.74	1	0	0	0	0	0	0	3	0.06	1	2	0.04	1	2	0.04	1	0	0
136	11	1	2021-09-22	15:49:00	07:49:00	1	3	18	78	26	20	1	2	3	Yes	1	3	1	1	2	43	26	n/a	24	10	104	10.4	0.230769	1	22	0.211538	1	0	0	0	5	0.0480769	1	6	0.0576923	1	2	0.0192308	1	17	0.163462	1	0	0
137	11	1	2021-09-22	15:59:00	07:59:00	1	3	18	78	11	7	1	3	4	No	0	0	0	1	2	52	14	n/a	10	5	33	6.6	0.30303	1	2	0.0606061	1	0	0	0	0	0	0	2	0.0606061	1	0	0	0	29	0.878788	1	0	0
138	11	1	2021-09-22	16:09:00	08:09:00	1	3	18	77	9	5	1	3	4	No	0	0	0	1	2	19	15	n/a	4	5	22	4.4	0.181818	1	0	0	0	0	0	0	0	0	0	0	0	0	0	0	0	22	1	1	0	0
139	11	1	2021-09-22	20:15:00	12:15:00	3	2	21	66	14	9	1	2	4	No	0	0	1	0	1	20	9	n/a	15	10	90	9	0.166667	1	17	0.188889	1	0	0	0	1	0.0111111	1	0	0	0	0	0	0	70	0.777778	1	2	0.0222222
140	3	0	2021-09-23	08:08:00	09:08:00	2	1	19	51	7	6	1	2	3	Yes	1	1	1	1	2	8	7	n/a	15	10	32	3.2	0.46875	1	6	0.1875	1	0	0	0	2	0.0625	1	2	0.0625	1	0	0	0	19	0.59375	1	0	0
141	3	0	2021-09-23	08:59:00	09:59:00	2	1	21	50	15	13	1	2	3	Yes	1	1	3	1	2	22	19	n/a	23	10	15	1.5	1.53333	1	2	0.133333	1	0	0	0	0	0	0	0	0	0	0	0	0	11	0.733333	1	0	0
142	4	0	2021-09-23	09:34:00	10:34:00	2	1	16	39	4	8	0	1	4	No	0	0	2	1	3	18	17	n/a	69	10	52	5.2	1.32692	1	6	0.115385	1	0	0	0	14	0.269231	1	1	0.0192308	1	0	0	0	19	0.365385	1	0	0
143	4	0	2021-09-23	10:10:00	11:10:00	3	1	18	39	5	2	0	1	4	No	0	0	3	0	1	36	2	n/a	19	10	10	1	1.9	1	1	0.1	1	0	0	0	9	0.9	1	0	0	0	0	0	0	0	0	0	0	0
144	5	0	2021-09-23	11:04:00	12:04:00	3	1	27	25	41	1	1	2	1	No	0	0	5	0	1	41	1	n/a	0	10	10	1	0	0	10	1	1	0	0	0	0	0	0	0	0	0	0	0	0	0	0	0	0	0
145	11	1	2021-09-23	20:39:00	12:39:00	3	2	22	66	9	2	1	3	4	Yes	1	1	0	0	1	16	2	n/a	3	10	20	2	0.15	1	0	0	0	0	0	0	0	0	0	0	0	0	0	0	0	0	0	0	0	0
146	11	1	2021-09-23	21:31:00	13:31:00	4	2	22	63	24	5	1	3	4	Yes	1	1	3	1	2	17	17	n/a	4	7	21	3	0.190476	1	7	0.333333	1	3	0.142857	1	0	0	0	2	0.0952381	1	0	0	0	5	0.238095	1	0	0
147	2	0	2021-09-24	13:19:00	14:19:00	4	1	22	23	6	4	1	6	4	No	0	0	0	0	1	6	4	n/a	7	10	31	3.1	0.225806	1	0	0	0	0	0	0	0	0	0	0	0	0	0	0	0	31	1	1	0	0
148	11	1	2021-09-24	16:04:00	08:04:00	1	3	18	76	26	12	1	2	3	Yes	1	2	3	0	1	34	12	1	15	10	94	9.4	0.159574	1	5	0.0531915	1	0	0	0	7	0.0744681	1	2	0.0212766	1	0	0	0	15	0.159574	1	0	0
149	11	1	2021-09-24	17:10:00	09:10:00	2	3	19	71	17	4	1	2	3	No	0	0	0	1	2	27	14	n/a	21	6	24	4	0.875	1	1	0.0416667	1	0	0	0	0	0	0	2	0.0833333	1	0	0	0	16	0.666667	1	3	0.125
150	11	1	2021-09-24	15:42:00	07:42:00	1	3	18	76	8	5	1	2	4	n/a	0	0	3	1	2	17	12	n/a	5	5	12	2.4	0.416667	1	1	0.0833333	1	0	0	0	0	0	0	0	0	0	0	0	0	8	0.666667	1	0	0
151	11	1	2021-09-24	15:52:00	07:52:00	1	3	18	76	9	8	1	3	4	No	0	0	0	1	2	26	25	n/a	10	10	63	6.3	0.15873	1	0	0	0	0	0	0	0	0	0	0	0	0	0	0	0	55	0.873016	1	6	0.0952381
152	3	0	2021-09-25	09:39:00	10:39:00	2	1	22	60	15	17	1	2	3	Yes	1	2	1	1	4	16	18	n/a	17	5	37	7.4	0.459459	1	3	0.0810811	1	19	0.513514	1	0	0	0	0	0	0	0	0	0	0	0	0	0	0
153	3	0	2021-09-25	09:58:00	10:58:00	2	1	23	57	21	2	1	3	3	No	0	0	3	1	2	7	6	n/a	4	7	10	1.43	0.3996	1	2	0.1998	1	3	0.2997	1	1	0.0999001	1	0	0	0	0	0	0	0	0	0	0	0
154	3	0	2021-09-25	15:27:00	16:27:00	5	1	26	47	6	1	1	6	4	No	0	0	5	0	1	21	1	n/a	0	10	10	1	0	0	0	0	0	0	0	0	0	0	0	0	0	0	0	0	0	10	1	1	0	0
156	7	0	2021-09-25	10:00:00	12:00:00	3	3	22	48	41	1	1	2	2	No	0	0	5	1	2	43	3	n/a	7	4	4	1	1.75	1	1	0.25	1	0	0	0	0	0	0	0	0	0	0	0	0	3	0.75	1	0	0
157	8	0	2021-09-25	13:11:00	15:11:00	5	3	23	44	24	3	1	3	3	No	0	0	0	0	1	8	3	n/a	3	10	21	2.1	0.142857	1	13	0.619048	1	0	0	0	1	0.047619	1	0	0	0	0	0	0	6	0.285714	1	0	0
158	3	0	2021-09-25	14:17:00	15:17:00	5	1	27	35	39	4	1	5	3	Yes	1	3	4	0	1	40	4	n/a	3	7	11	1.57	0.272975	1	1	0.0909918	1	0	0	0	0	0	0	0	0	0	0	0	0	0	0	0	0	0
159	1	0	2021-09-25	14:52:00	15:52:00	5	1	28	21	24	7	1	3	4	Yes	1	1	1	0	1	3	7	n/a	3	10	28	2.8	0.107143	1	1	0.0357143	1	0	0	0	0	0	0	0	0	0	0	0	0	25	0.892857	1	0	0
160	11	1	2021-09-25	16:30:00	08:30:00	1	3	18	78	7	15	1	2	3	no	0	0	0	1	2	9	17	n/a	100	9	120	13.33	0.833542	1	39	0.325081	1	0	0	0	1	0.00833542	1	0	0	0	0	0	0	56	0.466783	1	0	0
161	3	0	2021-09-26	14:34:00	15:34:00	5	1	25	43	7	13	1	2	3	Yes	1	3	1	1	4	8	14	n/a	47	10	117	11.7	0.401709	1	0	0	0	0	0	0	4	0.034188	1	0	0	0	0	0	0	83	0.709402	1	0	0
162	6	0	2021-09-26	14:36:00	15:36:00	5	1	30	19	24	1	1	3	1	No	0	0	5	0	1	5	1	n/a	5	8	8	1	0.625	1	4	0.5	1	0	0	0	0	0	0	0	0	0	0	0	0	1	0.125	1	0	0
163	11	1	2021-09-26	17:15:00	09:15:00	2	2	20	69	9	2	1	3	4	No	0	0	0	1	4	12	5	n/a	8	9	15	1.7	0.522876	1	0	0	0	0	0	0	0	0	0	0	0	0	2	0.130719	1	4	0.261438	1	10	0.653595
164	11	1	2021-09-26	16:11:00	08:11:00	1	3	18	78	14	7	1	2	4	No	0	0	1	1	2	16	9	n/a	1	5	30	6	0.0333333	1	10	0.333333	1	0	0	0	0	0	0	0	0	0	0	0	0	0	0	0	0	0
165	11	1	2021-09-26	16:20:00	08:20:00	1	3	18	77	11	8	1	3	4	No	0	0	2	1	2	22	10	n/a	1	5	22	4.4	0.0454545	1	6	0.272727	1	0	0	0	0	0	0	0	0	0	0	0	0	0	0	0	7	0.318182
166	11	1	2021-09-27	18:18:00	10:18:00	2	1	21	68	26	13	1	2	3	Yes	1	3	1	1	2	32	19	n/a	27	10	99	9.9	0.272727	1	2	0.020202	1	0	0	0	5	0.0505051	1	8	0.0808081	1	0	0	0	36	0.363636	1	0	0
167	11	1	2021-09-27	17:39:00	09:39:00	2	2	21	68	24	3	1	3	4	Yes	1	1	3	1	2	14	6	n/a	1	7	19	2.7	0.0529101	1	9	0.47619	1	0	0	0	1	0.0529101	1	2	0.10582	1	0	0	0	4	0.21164	1	0	0
168	11	1	2021-09-27	17:36:00	09:36:00	2	2	21	68	9	4	1	3	4	No	0	0	1	1	2	27	13	n/a	6	10	31	3.1	0.193548	1	9	0.290323	1	0	0	0	0	0	0	0	0	0	0	0	0	16	0.516129	1	2	0.0645161
169	3	0	2021-07-01	10:02:00	11:02:00	3	1	27	34	39	4	1	5	1	No	0	0	2	1	4	46	6	0	0	10	16	1.6	0	0	5	0.3125	1	0	0	0	0	0	0	0	0	0	0	0	0	0	0	0	0	0
170	3	0	2021-07-01	10:02:00	11:02:00	3	1	27	34	21	2	1	3	4	No	0	0	0	1	2	4	3	0	0	9	18	2	0	0	18	1	1	0	0	0	0	0	0	0	0	0	0	0	0	0	0	0	0	0
171	3	0	2021-07-01	10:45:00	11:45:00	3	1	27	34	3	2	0	1	4	No	0	0	0	1	4	6	3	0	43	7	14	2	3.07143	1	4	0.285714	1	0	0	0	8	0.571429	1	0	0	0	0	0	0	0	0	0	0	0
172	5	0	2021-07-01	10:46:00	11:46:00	3	1	31	16	6	3	1	6	4	Yes	1	2	0	0	1	6	3	0	12	6	18	3	0.666667	1	0	0	0	0	0	0	0	0	0	0	0	0	0	0	0	16	0.888889	1	0	0
173	4	0	2021-07-01	10:59:00	11:59:00	3	1	23	18	24	3	1	3	4	No	0	0	4	1	2	29	25	0	2	10	24	2.4	0.0833333	1	1	0.0416667	1	0	0	0	0	0	0	0	0	0	0	0	0	0	0	0	12	0.5
174	5	0	2021-07-01	11:07:00	12:07:00	3	1	33	14	41	2	1	2	1	No	0	0	3	0	1	41	2	0	12	7	10	1.4	1.22449	1	2	0.204082	1	0	0	0	0	0	0	0	0	0	0	0	0	8	0.816327	1	0	0
175	4	0	2021-07-01	11:33:00	12:33:00	3	1	24	19	5	10	0	1	4	No	0	0	2	1	3	39	25	0	5	6	21	3.5	0.238095	1	14	0.666667	1	0	0	0	3	0.142857	1	0	0	0	0	0	0	1	0.047619	1	0	0
176	3	0	2021-07-03	10:27:00	11:27:00	3	1	26	43	21	3	1	3	4	No	0	0	1	0	1	6	3	0		10	29	2.9	0	0	0	0	0	2	0.0689655	1	10	0.344828	1	0	0	0	0	0	0	0	0	0	0	0
177	7	0	2021-07-03	12:04:00	14:04:00	4	2	24	47	7	12	1	2	3	No	0	0	2	1	2	8	13	0	17	8	41	5.1	0.416667	1	1	0.0245098	1	0	0	0	0	0	0	0	0	0	0	0	0	38	0.931373	1	0	0
178	7	0	2021-07-03	11:54:00	13:54:00	4	2	24	47	10	1	1	2	4	No	0	0	5	0	1	15	1	0	0	10	10	1	0	0	10	1	1	0	0	0	0	0	0	0	0	0	0	0	0	0	0	0	0	0
179	5	0	2021-07-03	12:25:00	13:25:00	4	1	29	21	17	2	1	2	2	No	0	0	1	0	1	20	2	0	5	9	13	1.4	0.396825	1	1	0.0793651	1	0	0	0	0	0	0	0	0	0	0	0	0	6	0.47619	1	4	0.31746
180	5	0	2021-07-03	12:37:00	13:37:00	4	1	30	18	18	6	1	2	1	Yes	1	1	1	0	1	1	6	0	104	10	57	5.7	1.82456	1	1	0.0175439	1	0	0	0	0	0	0	0	0	0	0	0	0	56	0.982456	1	0	0
181	11	1	2021-07-03	21:13:00	13:13:00	4	2	22	68	9	6	1	3	4	No	0	0	0	0	1	16	6	1	1	10	61	6.1	0.0163934	1	17	0.278689	1	0	0	0	1	0.0163934	1	0	0	0	0	0	0	3	0.0491803	1	0	0
182	3	0	2021-07-04	11:25:00	12:25:00	3	2	25	51	15	4	1	2	1	No	0	0	0	0	1	29	4	0	34	6	24	4	1.41667	1	12	0.5	1	9	0.375	1	0	0	0	0	0	0	0	0	0	0	0	0	0	0
183	3	0	2021-07-04	11:31:00	12:31:00	3	2	25	51	7	10	1	2	4	No	0	0	3	0	1	15	10	0	9	4	35	8.75	0.257143	1	4	0.114286	1	0	0	0	2	0.0571429	1	0	0	0	0	0	0	17	0.485714	1	0	0
184	5	0	2021-07-04	14:40:00	15:40:00	5	1	30	14	7	5	1	2	3	No	0	0	1	1	2	9	7	0	9	8	29	3.6	0.3125	1	1	0.0347222	1	0	0	0	1	0.0347222	1	0	0	0	0	0	0	26	0.902778	1	0	0
185	5	0	2021-07-04	14:49:00	15:49:00	5	1	30	14	31	2	1	4	4	No	0	0	4	0	1	36	2	0	0	6	6	1	0	0	6	1	1	0	0	0	0	0	0	0	0	0	0	0	0	0	0	0	0	0
186	11	1	2021-07-04	17:59:00	09:59:00	2	3	20	72	24	6	1	3	4	Yes	1	1	1	0	1	3	6	1	2	10	25	2.5	0.08	1	13	0.52	1	0	0	0	1	0.04	1	1	0.04	1	0	0	0	4	0.16	1	4	0.16
187	5	0	2021-07-05	08:30:00	09:30:00	2	2	19	67	7	5	1	2	3	No	0	0	3	0	1	16	5	0	26	10	31	3.1	0.83871	1	1	0.0322581	1	0	0	0	0	0	0	2	0.0645161	1	0	0	0	27	0.870968	1	0	0
188	5	0	2021-07-05	08:42:00	09:42:00	2	2	19	67	31	11	1	4	4	Yes	1	2	3	0	1	36	11	0	3	10	25	2.5	0.12	1	1	0.04	1	0	0	0	0	0	0	19	0.76	1	0	0	0	0	0	0	0	0
189	10	0	2021-07-05	10:02:00	11:02:00	3	2	22	58	24	5	1	3	4	No	0	0	2	0	1	3	5	0	7	10	19	1.9	0.368421	1	12	0.631579	1	2	0.105263	1	0	0	0	0	0	0	0	0	0	0	0	0	0	0
190	10	0	2021-07-05	11:36:00	12:36:00	3	3	23	54	8	1	1	2	4	No	0	0	5	0	1	8	1	0	8	7	7	1	1.14286	1	3	0.428571	1	1	0.142857	1	0	0	0	0	0	0	0	0	0	0	0	0	0	0
191	6	0	2021-07-05	13:15:00	14:15:00	4	2	22	48	4	2	0	1	4	No	0	0	1	0	1	4	2	0	0	8	16	2	0	0	9	0.5625	1	0	0	0	0	0	0	0	0	0	0	0	0	0	0	0	0	0
192	11	1	2021-07-05	17:34:00	09:34:00	2	3	20	74	14	2	1	2	4	No	0	0	2	1	2	20	7	0	4	7	46	6.57	0.0869754	1	24	0.521853	1	0	0	0	0	0	0	2	0.0434877	1	0	0	0	2	0.0434877	1	4	0.0869754
193	11	1	2021-07-05	17:40:00	09:40:00	2	3	20	74	9	1	1	3	4	No	0	0	5	0	1	9	1	0	6	9	9	1	0.666667	1	0	0	0	0	0	0	0	0	0	0	0	0	0	0	0	8	0.888889	1	0	0
194	4	0	2021-07-06	11:05:00	12:05:00	3	2	17	50	16	2	0	1	4	No	0	0	1	1	4	37	3	0	7	10	20	2	0.35	1	0	0	0	0	0	0	0	0	0	0	0	0	0	0	0	0	0	0	0	0
195	5	0	2021-07-06	11:08:00	12:08:00	3	3	20	60	41	1	1	2	1	No	0	0	5	0	1	41	1	0	14	10	10	1	1.4	1	0	0	0	0	0	0	0	0	0	0	0	0	0	0	0	10	1	1	0	0
196	5	0	2021-07-06	11:38:00	12:38:00	3	3	20	58	6	2	1	6	4	No	0	0	4	0	1	6	2	0	16	10	12	1.2	1.33333	1	0	0	0	0	0	0	0	0	0	0	0	0	0	0	0	12	1	1	0	0
197	3	0	2021-07-07	09:16:00	10:16:00	2	1	21	63	15	1	1	2	2	No	0	0	5	0	1	15	1	0	10	5	6	1.2	1.66667	1	0	0	0	2	0.333333	1	0	0	0	0	0	0	0	0	0	1	0.166667	1	0	0
198	4	0	2021-07-07	09:18:00	10:18:00	2	1	14	51	17	2	1	2	1	No	0	0	4	0	1	39	2	0	2	3	3	1	0.666667	1	0	0	0	0	0	0	0	0	0	0	0	0	0	0	0	0	0	0	0	0
199	1	0	2021-07-07	09:22:00	10:22:00	2	1	19	59	7	20	1	2	3	Yes	1	3	1	0	1	7	20	0	47	10	129	12.9	0.364341	1	17	0.131783	1	19	0.147287	1	4	0.0310078	1	4	0.0310078	1	0	0	0	55	0.426357	1	0	0
200	3	0	2021-07-07	09:59:00	10:59:00	2	1	22	56	15	7	1	2	3	No	0	0	2	0	1	16	7	0	30	10	47	4.7	0.638298	1	19	0.404255	1	10	0.212766	1	0	0	0	0	0	0	0	0	0	0	0	0	0	0
201	2	0	2021-07-07	11:07:00	12:07:00	3	1	19	41	10	3	1	2	4	No	0	0	1	1	2	38	31	1	30	10	20	2	1.5	1	1	0.05	1	0	0	0	0	0	0	0	0	0	0	0	0	10	0.5	1	8	0.4
202	7	0	2021-07-07	11:28:00	13:28:00	4	4	21	61	6	5	1	6	4	No	0	0	0	0	1	9	5	0	21	10	50	5	0.42	1	13	0.26	1	0	0	0	17	0.34	1	2	0.04	1	0	0	0	16	0.32	1	0	0
203	5	0	2021-07-07	12:16:00	13:16:00	4	1	24	41	41	1	1	2	2	No	0	0	5	0	1	41	1	0	4	5	5	1	0.8	1	0	0	0	0	0	0	0	0	0	0	0	0	0	0	0	5	1	1	0	0
204	8	0	2021-07-07	12:17:00	14:17:00	4	3	21	60	24	5	1	3	4	No	0	0	1	0	1	3	5	0	19	10	26	2.6	0.730769	1	0	0	0	0	0	0	0	0	0	0	0	0	0	0	0	19	0.730769	1	0	0
205	8	0	2021-07-07	15:05:00	17:05:00	5	4	21	61	7	2	1	2	2	No	0	0	4	1	2	11	6	0	6	10	12	1.2	0.5	1	1	0.0833333	1	0	0	0	0	0	0	0	0	0	0	0	0	11	0.916667	1	0	0
206	5	0	2021-07-08	09:50:00	10:50:00	2	1	21	52	24	4	1	3	4	Yes	1	1	1	0	1	3	4	1	14	10	32	3.2	0.4375	1	1	0.03125	1	0	0	0	0	0	0	0	0	0	0	0	0	30	0.9375	1	0	0
207	3	0	2021-07-08	09:52:00	10:52:00	2	1	22	60	21	1	1	3	4	No	0	0	5	0	1	4	1	0	1	5	5	1	0.2	1	1	0.2	1	3	0.6	1	0	0	0	0	0	0	0	0	0	0	0	0	0	0
208	4	0	2021-07-08	09:50:00	10:50:00	2	1	16	40	8	1	1	2	4	No	0	0	5	0	1	32	1	0	0	10	10	1	0	0	10	1	1	0	0	0	0	0	0	0	0	0	0	0	0	0	0	0	0	0
209	1	0	2021-07-08	10:12:00	11:12:00	3	1	21	49	7	28	1	2	3	Yes	1	4	1	0	1	7	28	1	46	10	152	15.2	0.302632	1	33	0.217105	1	24	0.157895	1	7	0.0460526	1	12	0.0789474	1	0	0	0	37	0.243421	1	0	0
210	8	0	2021-07-08	10:03:00	12:03:00	3	3	20	61	7	7	1	2	2	No	0	0	1	1	2	14	10	0	2	6	21	3.5	0.0952381	1	0	0	0	0	0	0	1	0.047619	1	0	0	0	0	0	0	19	0.904762	1	0	0
211	8	0	2021-07-08	10:10:00	12:10:00	3	3	20	61	10	1	1	2	4	No	0	0	5	1	2	24	13	0	1	10	10	1	0.1	1	0	0	0	0	0	0	0	0	0	0	0	0	0	0	0	10	1	1	0	0
212	10	0	2021-07-08	11:21:00	12:21:00	3	1	25	37	8	13	1	2	4	Yes	1	1	0	0	1	10	13	1	20	10	103	10.3	0.194175	1	9	0.0873786	1	0	0	0	3	0.0291262	1	4	0.038835	1	0	0	0	87	0.84466	1	0	0
213	8	0	2021-07-08	11:22:00	13:22:00	4	3	21	58	24	4	1	3	4	Yes	1	2	1	0	1	8	4	0	5	10	28	2.8	0.178571	1	1	0.0357143	1	0	0	0	1	0.0357143	1	0	0	0	0	0	0	26	0.928571	1	0	0
214	5	0	2021-07-08	14:04:00	15:04:00	5	1	24	33	17	2	1	2	3	No	0	0	1	0	1	17	2	0	16	10	10	1	1.6	1	2	0.2	1	0	0	0	0	0	0	0	0	0	0	0	0	8	0.8	1	0	0
215	11	1	2021-07-08	20:18:00	12:18:00	3	3	23	64	9	2	1	3	4	Yes	1	1	0	0	1	9	2	0	3	7	14	2	0.214286	1	0	0	0	0	0	0	0	0	0	0	0	0	0	0	0	0	0	0	0	0
216	11	1	2021-07-08	20:28:00	12:28:00	3	3	23	64	24	2	1	3	4	No	0	0	0	0	1	15	2	1	13	10	20	2	0.65	1	0	0	0	0	0	0	0	0	0	0	0	0	0	0	0	14	0.7	1	6	0.3
217	3	0	2021-07-09	07:40:00	08:40:00	1	1	17	62	7	12	1	2	3	No	0	0	2	0	1	8	12	0	43	10	112	11.2	0.383929	1	7	0.0625	1	0	0	0	4	0.0357143	1	8	0.0714286	1	0	0	0	86	0.767857	1	0	0
218	5	0	2021-07-09	07:41:00	08:41:00	1	1	17	49	23	14	1	4	4	Yes	1	5	1	0	1	23	14	0	0	4	42	10.5	0	0	23	0.547619	1	0	0	0	0	0	0	12	0.285714	1	0	0	0	0	0	0	0	0
219	3	0	2021-07-09	09:51:00	10:51:00	2	1	24	37	15	7	1	2	3	No	0	0	3	1	2	16	8	0	11	5	8	1.6	1.375	1	0	0	0	3	0.375	1	1	0.125	1	0	0	0	0	0	0	0	0	0	0	0
220	3	0	2021-07-09	10:07:00	11:07:00	3	1	24	36	7	8	1	2	1	Yes	1	1	3	1	2	38	38	0	13	9	32	3.55	0.406886	1	5	0.156495	1	0	0	0	4	0.125196	1	5	0.156495	1	0	0	0	10	0.312989	1	0	0
221	11	1	2021-07-09	15:50:00	07:50:00	1	2	19	81	9	5	1	3	4	No	0	0	1	0	1	37	5	0	6	6	22	3.66	0.273224	1	4	0.182149	1	0	0	0	0	0	0	0	0	0	0	0	0	9	0.409836	1	1	0.0455373
222	11	1	2021-07-09	17:26:00	09:26:00	2	1	23	69	24	6	1	3	4	Yes	1	1	1	0	1	3	6	1	1	10	56	5.6	0.0178571	1	28	0.5	1	0	0	0	1	0.0178571	1	0	0	0	0	0	0	3	0.0535714	1	21	0.375
223	3	0	2021-07-10	09:20:00	10:20:00	2	1	21	57	10	6	1	2	4	Yes	1	1	1	1	4	23	7	0	17	8	41	5.13	0.41423	1	7	0.170565	1	21	0.511696	1	0	0	0	0	0	0	0	0	0	3	0.0730994	1	0	0
224	6	0	2021-07-10	09:25:00	10:25:00	2	1	19	60	7	4	1	2	3	No	0	0	1	0	1	7	4	0	30	10	35	3.5	0.857143	1	5	0.142857	1	0	0	0	1	0.0285714	1	0	0	0	0	0	0	28	0.8	1	0	0
225	3	0	2021-07-10	09:52:00	10:52:00	2	1	22	55	17	4	1	2	3	Yes	1	2	1	1	3	43	30	0	15	10	33	3.3	0.454545	1	9	0.272727	1	2	0.0606061	1	1	0.030303	1	0	0	0	0	0	0	5	0.151515	1	7	0.212121
226	8	0	2021-07-10	09:55:00	11:55:00	3	3	18	70	10	5	1	2	4	Yes	1	1	1	0	1	10	5	0	25	10	29	2.9	0.862069	1	0	0	0	0	0	0	1	0.0344828	1	0	0	0	0	0	0	26	0.896552	1	0	0
227	3	0	2021-07-10	10:48:00	11:48:00	3	1	24	51	15	12	1	2	3	Yes	1	2	1	1	2	21	13	0	32	5	39	7.8	0.820513	1	7	0.179487	1	28	0.717949	1	0	0	0	0	0	0	0	0	0	0	0	0	0	0
228	5	0	2021-07-10	13:35:00	14:35:00	4	1	24	43	6	4	1	6	4	No	0	0	2	0	1	6	4	0	20	10	32	3.2	0.625	1	0	0	0	0	0	0	0	0	0	0	0	0	0	0	0	27	0.84375	1	3	0.09375
229	3	0	2021-07-12	09:45:00	10:45:00	2	1	23	55	15	1	1	2	2	No	0	0	5	0	1	21	1	0	11	6	6	1	1.83333	1	1	0.166667	1	3	0.5	1	0	0	0	0	0	0	0	0	0	0	0	0	0	0
230	10	0	2021-07-12	09:47:00	10:47:00	2	1	2	37	8	18	1	2	4	Yes	1	2	2	0	1	8	18	1	5	10	107	10.7	0.046729	1	35	0.327103	1	0	0	0	2	0.0186916	1	7	0.0654206	1	0	0	0	22	0.205607	1	0	0
231	7	0	2021-07-12	09:47:00	11:47:00	3	3	19	62	33	2	1	2	4	No	0	0	1	1	2	40	9	0	3	10	13	1.3	0.230769	1	1	0.0769231	1	0	0	0	0	0	0	0	0	0	0	0	0	10	0.769231	1	0	0
232	3	0	2021-07-12	11:30:00	12:30:00	3	1	26	39	6	3	1	6	4	No	0	0	1	1	2	14	11	0	0	7	19	2.7	0	0	0	0	0	0	0	0	0	0	0	0	0	0	0	0	0	19	1.00529	1	0	0
233	3	0	2021-07-12	11:49:00	12:49:00	3	1	26	39	6	3	1	6	4	No	0	0	1	0	1	14	3	1	8	10	27	2.7	0.296296	1	0	0	0	0	0	0	0	0	0	0	0	0	0	0	0	25	0.925926	1	0	0
234	10	0	2021-07-12	11:50:00	12:50:00	3	1	27	28	7	8	1	2	3	No	0	0	1	1	4	26	9	0	23	10	59	5.9	0.389831	1	4	0.0677966	1	11	0.186441	1	0	0	0	0	0	0	0	0	0	26	0.440678	1	0	0
235	2	0	2021-07-12	14:36:00	15:36:00	5	1	22	20	4	2	0	1	4	No	0	0	0	0	1	4	2	0	37	10	20	2	1.85	1	8	0.4	1	0	0	0	11	0.55	1	0	0	0	0	0	0	0	0	0	0	0
236	3	0	2021-07-12	15:28:00	16:28:00	5	1	26	40	7	10	1	2	1	Yes	1	1	1	0	1	7	10	0	13	8	61	7.6	0.213816	1	2	0.0328947	1	0	0	0	0	0	0	0	0	0	0	0	0	38	0.625	1	0	0
237	11	1	2021-07-12	15:56:00	07:56:00	1	3	19	79	11	6	1	3	4	No	0	0	0	1	2	22	8	0	4	10	56	5.6	0.0714286	1	0	0	0	0	0	0	0	0	0	0	0	0	0	0	0	0	0	0	9	0.160714
238	11	1	2021-07-12	16:41:00	08:41:00	1	3	19	77	14	5	1	2	4	No	0	0	1	1	2	20	7	1	2	10	35	3.5	0.0571429	1	27	0.771429	1	0	0	0	0	0	0	0	0	0	0	0	0	3	0.0857143	1	1	0.0285714
239	11	1	2021-07-12	19:31:00	11:31:00	3	3	21	72	9	7	1	3	4	No	0	0	0	0	1	9	7	1	7	10	70	7	0.1	1	0	0	0	0	0	0	0	0	0	0	0	0	0	0	0	0	0	0	0	0
240	3	0	2021-07-13	10:00:00	11:00:00	2	1	23	30	7	13	1	2	1	Yes	1	1	3	1	2	18	23	0	30	10	114	11.4	0.263158	1	9	0.0789474	1	0	0	0	5	0.0438596	1	0	0	0	0	0	0	94	0.824561	1	1	0.00877193
241	3	0	2021-07-13	11:44:00	12:44:00	3	1	27	19	8	6	1	2	4	Yes	1	2	0	0	1	25	6	1	30	9	53	5.88	0.566893	1	28	0.529101	1	12	0.226757	1	0	0	0	0	0	0	0	0	0	1	0.0188964	1	0	0
242	10	0	2021-07-13	11:46:00	12:46:00	3	1	29	17	18	6	1	2	1	Yes	1	1	1	0	1	18	6	0	12	7	23	3.29	0.521059	1	3	0.130265	1	0	0	0	0	0	0	0	0	0	0	0	0	1	0.0434216	1	0	0
243	3	0	2021-07-14	09:00:00	10:00:00	2	2	18	40	17	6	1	2	1	Yes	1	2	3	1	2	29	16	0	18	10	35	3.5	0.514286	1	3	0.0857143	1	0	0	0	0	0	0	0	0	0	0	0	0	27	0.771429	1	0	0
244	3	0	2021-07-14	10:24:00	11:24:00	3	1	19	39	7	10	1	2	3	No	0	0	3	1	2	19	20	0	21	10	44	4.4	0.477273	1	2	0.0454545	1	0	0	0	0	0	0	0	0	0	0	0	0	38	0.863636	1	0	0
245	3	0	2021-07-14	09:35:00	10:35:00	2	2	18	40	3	2	0	1	4	No	0	0	1	0	1	16	2	0	2	6	12	2	0.166667	1	11	0.916667	1	0	0	0	0	0	0	0	0	0	0	0	0	0	0	0	0	0
246	5	0	2021-07-14	13:42:00	14:42:00	4	3	19	44	24	4	1	3	4	No	0	0	2	1	2	19	20	0	5	10	22	2.2	0.227273	1	5	0.227273	1	0	0	0	0	0	0	0	0	0	0	0	0	10	0.454545	1	0	0
247	11	1	2021-07-14	15:38:00	07:38:00	1	3	19	85	26	12	1	2	3	Yes	1	3	3	1	2	42	23	0	26	10	135	13.5	0.192593	1	6	0.0444444	1	0	0	0	0	0	0	0	0	0	0	0	0	81	0.6	1	0	0
248	3	0	2021-07-15	08:30:00	09:30:00	2	1	16	60	15	18	1	2	3	Yes	1	4	3	0	1	30	18	0	43	8	83	10.38	0.517823	1	9	0.108382	1	30	0.361272	1	3	0.0361272	1	0	0	0	0	0	0	5	0.0602119	1	0	0
249	3	0	2021-07-15	08:40:00	09:40:00	2	1	16	60	8	6	1	2	4	Yes	1	2	1	1	2	32	19	0	19	10	55	5.5	0.345455	1	26	0.472727	1	4	0.0727273	1	1	0.0181818	1	0	0	0	0	0	0	8	0.145455	1	0	0
250	3	0	2021-07-15	09:36:00	10:36:00	2	1	19	52	17	4	1	2	2	No	0	0	3	1	2	51	36	0	10	10	18	1.8	0.555556	1	1	0.0555556	1	2	0.111111	1	0	0	0	0	0	0	4	0.222222	1	8	0.444444	1	0	0
251	3	0	2021-07-15	09:54:00	10:54:00	2	1	19	50	10	6	1	2	4	Yes	1	2	1	1	2	27	14	0	26	9	47	5.22	0.553427	1	10	0.212857	1	21	0.446999	1	0	0	0	0	0	0	0	0	0	8	0.170285	1	0	0
252	3	0	2021-07-15	10:58:00	11:58:00	3	1	19	50	15	4	1	2	2	No	0	0	2	1	2	30	6	0	20	6	17	2.75	1.21212	1	4	0.242424	1	4	0.242424	1	0	0	0	0	0	0	0	0	0	0	0	0	0	0
253	11	1	2021-07-15	17:44:00	09:44:00	2	2	23	68	9	9	1	3	4	Yes	1	1	0	1	2	13	13	1	2	10	88	8.8	0.0227273	1	7	0.0795455	1	0	0	0	0	0	0	0	0	0	0	0	0	0	0	0	0	0
254	11	1	2021-07-15	17:55:00	09:55:00	2	2	23	66	26	11	1	2	3	Yes	1	3	3	1	2	35	20	1	28	10	39	3.9	0.717949	1	15	0.384615	1	0	0	0	7	0.179487	1	8	0.205128	1	0	0	0	5	0.128205	1	0	0
255	3	0	2021-07-16	08:02:00	09:02:00	2	2	15	76	7	11	1	2	3	Yes	1	1	1	0	1	7	11	0	29	8	88	11	0.329545	1	19	0.215909	1	0	0	0	5	0.0568182	1	2	0.0227273	1	0	0	0	59	0.670455	1	1	0.0113636
256	6	0	2021-07-16	08:04:00	09:04:00	2	2	14	81	4	1	0	1	4	No	0	0	5	1	2	5	2	1	75	6	6	1	12.5	1	1	0.166667	1	0	0	0	3	0.5	1	0	0	0	0	0	0	0	0	0	0	0
257	8	0	2021-07-16	08:05:00	10:05:00	2	3	17	72	24	10	1	3	4	Yes	1	1	3	0	1	3	10	0	25	10	55	5.5	0.454545	1	6	0.109091	1	0	0	0	0	0	0	0	0	0	10	0.181818	1	33	0.6	1	0	0
258	3	0	2021-07-16	08:47:00	09:47:00	2	2	18	65	15	14	1	2	4	Yes	1	3	2	1	4	27	15	0	29	8	34	4.25	0.852941	1	4	0.117647	1	18	0.529412	1	0	0	0	0	0	0	0	0	0	0	0	0	0	0
259	2	0	2021-07-16	09:32:00	10:32:00	2	1	13	62	4	2	0	1	4	No	0	0	3	0	1	4	2	0	6	7	14	2	0.428571	1	7	0.5	1	0	0	0	0	0	0	0	0	0	0	0	0	7	0.5	1	0	0
260	7	0	2021-07-16	09:34:00	11:34:00	3	3	20	62	36	1	0	1	4	No	0	0	5	1	4	39	3	0	5	10	10	1	0.5	1	1	0.1	1	0	0	0	0	0	0	0	0	0	0	0	0	0	0	0	0	0
261	3	0	2021-07-16	09:57:00	10:57:00	2	2	20	54	15	14	1	2	3	Yes	1	4	2	0	1	16	14	0	49	10	112	11.2	0.4375	1	3	0.0267857	1	66	0.589286	1	5	0.0446429	1	2	0.0178571	1	0	0	0	0	0	0	0	0
262	2	0	2021-07-16	10:29:00	11:29:00	3	1	14	54	21	1	1	3	4	No	0	0	5	0	1	4	1	0	1	5	5	1	0.2	1	0	0	0	1	0.2	1	0	0	0	0	0	0	0	0	0	0	0	0	0	0
263	9	0	2021-07-16	10:30:00	12:30:00	3	3	21	59	7	13	1	2	3	Yes	1	1	1	0	1	7	13	0	17	9	70	7.78	0.242788	1	1	0.0142816	1	0	0	0	1	0.0142816	1	0	0	0	2	0.0285633	1	60	0.856898	1	0	0
264	5	0	2021-07-16	12:21:00	13:21:00	4	2	1	58	6	3	1	6	4	No	0	0	3	1	2	7	4	0	5	7	21	3	0.238095	1	0	0	0	0	0	0	0	0	0	0	0	0	0	0	0	21	1	1	0	0
265	10	0	2021-07-16	14:27:00	15:27:00	5	2	23	39	18	9	1	2	3	Yes	1	2	2	0	1	1	9	0	21	10	73	7.3	0.287671	1	10	0.136986	1	8	0.109589	1	0	0	0	2	0.0273973	1	0	0	0	35	0.479452	1	0	0
266	9	0	2021-07-16	14:27:00	16:27:00	5	3	21	61	18	6	1	2	3	Yes	1	1	1	1	2	3	8	0	16	8	40	5	0.4	1	2	0.05	1	0	0	0	0	0	0	0	0	0	0	0	0	35	0.875	1	0	0
267	8	0	2021-07-17	08:30:00	10:30:00	2	3	18	67	4	2	0	1	4	No	0	0	0	1	2	10	4	0	51	10	20	2	2.55	1	4	0.2	1	0	0	0	14	0.7	1	0	0	0	0	0	0	0	0	0	0	0
268	3	0	2021-07-17	09:14:00	10:14:00	2	1	19	52	15	18	1	2	3	Yes	1	5	2	0	1	15	18	0	59	10	116	11.6	0.508621	1	10	0.0862069	1	28	0.241379	1	0	0	0	0	0	0	0	0	0	46	0.396552	1	0	0
269	3	0	2021-07-17	10:01:00	11:01:00	3	1	21	45	10	6	1	2	4	Yes	1	1	1	0	1	18	6	0	15	7	35	5	0.428571	1	7	0.2	1	15	0.428571	1	0	0	0	0	0	0	0	0	0	6	0.171429	1	0	0
270	3	0	2021-07-17	12:10:00	13:10:00	4	1	23	36	3	2	0	1	4	No	0	0	0	1	2	10	4	0	8	3	6	2	1.33333	1	0	0	0	0	0	0	6	1	1	0	0	0	0	0	0	0	0	0	0	0
271	11	1	2021-07-17	19:13:00	11:13:00	3	2	24	63	8	8	1	2	4	No	0	0	1	0	1	14	8	1	0	6	26	4.38	0	0	16	0.608828	1	0	0	0	0	0	0	2	0.0761035	1	0	0	0	0	0	0	0	0
272	11	1	2021-07-17	19:04:00	11:04:00	3	2	24	63	17	5	1	2	3	No	0	0	1	1	2	34	14	0	25	8	39	4.89	0.639059	1	12	0.306748	1	0	0	0	0	0	0	0	0	0	0	0	0	19	0.485685	1	3	0.0766871
273	11	1	2021-07-17	19:43:00	11:43:00	3	1	24	62	9	10	1	3	4	Yes	1	2	2	0	1	14	10	0	12	10	84	8.4	0.142857	1	1	0.0119048	1	0	0	0	0	0	0	0	0	0	0	0	0	0	0	0	0	0
274	11	1	2021-07-18	20:07:00	12:07:00	3	2	27	57	17	4	1	2	3	No	0	0	3	0	1	33	4	1	37	10	30	3	1.23333	1	3	0.1	1	5	0.166667	1	0	0	0	0	0	0	0	0	0	9	0.3	1	9	0.3
275	11	1	2021-07-18	20:21:00	12:21:00	3	2	27	57	8	9	1	2	4	No	0	0	1	1	2	19	16	0	0	4	10	2.5	0	0	0	0	0	0	0	0	0	0	0	0	0	0	0	0	0	9	0.9	1	0	0
276	11	1	2021-07-18	20:22:00	12:22:00	3	2	27	57	9	7	1	3	4	No	0	0	0	0	1	22	7	1	3	10	80	8	0.0375	1	0	0	0	0	0	0	0	0	0	0	0	0	0	0	0	0	0	0	0	0
277	11	1	2021-07-19	20:04:00	12:04:00	3	1	26	58	8	7	1	2	4	No	0	0	2	0	1	9	7	1	1	2	13	6.5	0.0769231	1	8	0.615385	1	0	0	0	0	0	0	0	0	0	0	0	0	1	0.0769231	1	0	0
278	11	1	2021-07-19	20:14:00	12:14:00	3	1	26	58	17	9	1	2	4	No	0	0	1	0	1	20	9	1	8	10	88	8.8	0.0909091	1	0	0	0	0	0	0	0	0	0	2	0.125	1	0	0	0	86	5.375	1	0	0
278	11	1	2021-07-19	20:07:00	12:07:00	3	1	26	58	8	4	1	2	1	No	0	0	2	1	2	26	13	1	0	4	16	4	0	0	0	0	0	0	0	0	0	0	0	0	0	0	0	0	0	0	0	0	0	0
279	5	0	2021-07-20	07:47:00	08:47:00	1	1	16	39	31	16	1	4	4	Yes	1	1	3	0	1	31	16	0	4	10	51	5.1	0.0784314	1	13	0.254902	1	0	0	0	5	0.0980392	1	10	0.196078	1	0	0	0	0	0	0	0	0
280	6	0	2021-07-20	08:21:00	09:21:00	2	1	17	36	4	2	0	1	4	no	0	0	4	0	1	4	2	0	17	10	19	1.9	0.894737	1	4	0.210526	1	0	0	0	2	0.105263	1	0	0	0	0	0	0	4	0.210526	1	0	0
281	1	0	2021-07-20	09:38:00	10:38:00	2	1	22	28	7	10	1	2	2	no	0	0	3	0	1	7	10	0	14	10	45	4.5	0.311111	1	5	0.111111	1	0	0	0	3	0.0666667	1	0	0	0	0	0	0	16	0.355556	1	16	0.355556
282	10	0	2021-07-20	10:28:00	11:28:00	3	1	23	27	8	10	1	2	4	Yes	1	1	1	0	1	8	10	0	9	10	73	7.3	0.123288	1	0	0	0	0	0	0	0	0	0	0	0	0	0	0	0	72	0.986301	1	0	0
283	10	0	2021-07-20	12:40:00	13:40:00	4	1	27	22	6	6	1	6	4	Yes	1	2	1	1	2	22	22	0	2	6	36	6	0.0555556	1	0	0	0	0	0	0	0	0	0	0	0	0	0	0	0	35	0.972222	1	0	0
284	10	0	2021-07-20	12:40:00	13:40:00	4	1	27	22	10	6	1	2	4	Yes	1	1	1	1	2	26	22	0	27	10	45	4.5	0.6	1	5	0.111111	1	0	0	0	0	0	0	0	0	0	0	0	0	39	0.866667	1	1	0.0222222
285	4	0	2021-07-21	09:06:00	10:06:00	2	1	14	29	10	22	1	2	4	Yes	1	2	2	1	3	54	53	1	20	10	42	4.2	0.47619	1	12	0.285714	1	9	0.214286	1	0	0	0	0	0	0	0	0	0	0	0	0	0	0
286	1	0	2021-07-21	09:00:00	10:00:00	2	1	22	25	24	3	1	3	3	no	0	0	1	0	1	3	3	0	8	10	20	2	0.4	1	0	0	0	0	0	0	1	0.05	1	1	0.05	1	0	0	0	15	0.75	1	0	0
287	10	0	2021-07-21	08:45:00	09:45:00	2	1	23	26	8	7	1	2	4	yes	1	1	0	0	1	8	7	0	6	10	69	6.9	0.0869565	1	2	0.0289855	1	0	0	0	1	0.0144928	1	0	0	0	0	0	0	0	0	0	2	0.0289855
288	10	0	2021-07-21	09:08:00	10:08:00	2	1	23	26	10	4	1	2	4	no	0	0	0	1	2	20	14	1	19	6	24	4	0.791667	1	6	0.25	1	0	0	0	0	0	0	3	0.125	1	0	0	0	14	0.583333	1	1	0.0416667
289	5	0	2021-07-21	09:20:00	10:20:00	2	1	23	24	41	5	1	2	3	no	0	0	3	0	1	41	5	0	11	10	170	17	0.0647059	1	2	0.0117647	1	0	0	0	0	0	0	2	0.0117647	1	0	0	0	6	0.0352941	1	0	0
290	9	0	2021-07-21	11:28:00	13:28:00	4	3	21	58	42	1	1	2	2	no	0	0	5	0	1	44	1	0	5	3	3	1	1.66667	1	0	0	0	0	0	0	0	0	0	0	0	0	0	0	0	1	0.333333	1	0	0
291	9	0	2021-07-21	11:35:00	13:35:00	4	3	21	58	18	4	1	2	1	no	0	0	1	1	2	4	7	0	8	10	21	2.1	0.380952	1	1	0.047619	1	0	0	0	0	0	0	0	0	0	0	0	0	18	0.857143	1	0	0
292	8	0	2021-07-21	09:45:00	11:45:00	3	3	20	59	36	1	0	1	4	no	0	0	5	1	4	46	11	0	24	6	6	1	4	1	3	0.5	1	0	0	0	3	0.5	1	0	0	0	0	0	0	0	0	0	0	0
293	2	0	2021-07-21	11:10:00	12:10:00	3	1	20	24	7	30	1	2	3	yes	1	2	1	0	1	7	30	0	98	8	131	16.38	0.747863	1	8	0.0610501	1	32	0.2442	1	0	0	0	0	0	0	0	0	0	15	0.114469	1	0	0
294	2	0	2021-07-21	11:18:00	12:18:00	3	1	20	24	10	5	1	2	4	no	0	0	1	0	1	44	5	0	9	3	9	3	1	1	0	0	0	6	0.666667	1	0	0	0	0	0	0	0	0	0	0	0	0	0	0
295	6	0	2021-07-21	13:05:00	14:05:00	4	1	28	14	4	2	0	1	4	no	0	0	1	0	1	4	2	0	22	10	15	1.5	1.46667	1	2	0.133333	1	9	0.6	1	4	0.266667	1	0	0	0	0	0	0	0	0	0	5	0.333333
296	5	0	2021-07-21	13:45:00	14:45:00	4	1	28	14	17	11	1	2	3	yes	1	3	1	0	1	17	11	0	33	9	86	9.55	0.383944	1	42	0.488656	1	9	0.104712	1	0	0	0	0	0	0	0	0	0	10	0.116347	1	0	0
297	10	0	2021-07-22	09:50:00	10:50:00	2	1	22	11	7	2	1	2	2	no	0	0	3	1	2	14	9	0	5	3	5	1.66	1.00402	1	0	0	0	3	0.60241	1	0	0	0	0	0	0	0	0	0	1	0.200803	1	0	0
298	10	0	2021-07-22	10:11:00	11:11:00	3	1	23	9	8	12	1	2	4	yes	1	2	2	1	2	22	26	0	12	10	101	10.1	0.118812	1	8	0.0792079	1	3	0.029703	1	1	0.00990099	1	0	0	0	0	0	0	77	0.762376	1	0	0
299	2	0	2021-07-22	10:55:00	11:55:00	3	1	13	20	7	11	1	2	3	no	0	0	1	1	2	8	12	0	36	7	51	7.29	0.705467	1	3	0.0587889	1	9	0.176367	1	1	0.0195963	1	0	0	0	0	0	0	27	0.529101	1	0	0
300	2	0	2021-07-22	11:02:00	12:02:00	3	1	13	20	18	3	1	2	1	yes	1	1	1	1	2	12	14	0	9	5	11	2.2	0.818182	1	2	0.181818	1	6	0.545455	1	0	0	0	0	0	0	0	0	0	0	0	0	0	0
301	10	0	2021-07-22	11:42:00	12:42:00	3	1	26	8	7	7	1	2	3	no	0	0	3	1	2	11	11	0	22	10	29	2.9	0.758621	1	7	0.241379	1	8	0.275862	1	0	0	0	0	0	0	0	0	0	4	0.137931	1	1	0.0344828
302	7	0	2021-07-22	14:49:00	16:49:00	5	4	22	52	24	1	1	3	4	no	0	0	5	1	2	6	3	0	0	10	10	1	0	0	0	0	0	0	0	0	0	0	0	0	0	0	0	0	0	0	0	0	8	0.8
303	11	1	2021-07-22	18:28:00	10:28:00	2	3	21	76	7	13	1	2	1	yes	1	1	1	1	2	19	20	1	21	7	52	7.43	0.403769	1	23	0.442223	1	0	0	0	2	0.0384541	1	0	0	0	0	0	0	18	0.346087	1	0	0
304	11	1	2021-07-22	18:38:00	10:38:00	2	3	21	76	24	5	1	3	4	yes	1	1	1	0	1	3	5	0	1	10	42	4.2	0.0238095	1	14	0.333333	1	0	0	0	2	0.047619	1	0	0	0	0	0	0	3	0.0714286	1	21	0.5
305	10	0	2021-07-23	13:48:00	14:48:00	4	1	20	21	6	3	1	6	4	yes	1	2	1	1	4	34	31	0	2	10	29	2.9	0.0689655	1	0	0	0	0	0	0	0	0	0	0	0	0	0	0	0	29	1	1	0	0
306	10	0	2021-07-23	12:17:00	13:17:00	4	1	20	21	7	2	1	2	2	no	0	0	3	0	1	7	2	0	9	6	14	2.33	0.643777	1	1	0.0715308	1	0	0	0	0	0	0	0	0	0	0	0	0	9	0.643777	1	3	0.214592
307	2	0	2021-07-23	10:28:00	11:28:00	3	1	11	22	10	4	1	2	4	no	0	0	1	1	4	14	8	1	24	9	34	3.77	0.707339	1	2	0.0589449	1	0	0	0	0	0	0	0	0	0	0	0	0	27	0.795756	1	1	0.0294724
308	2	0	2021-07-23	14:24:00	15:24:00	5	1	16	13	10	4	1	2	4	no	0	0	1	0	1	10	4	0	51	9	27	3	1.88889	1	2	0.0740741	1	1	0.037037	1	0	0	0	0	0	0	0	0	0	21	0.777778	1	3	0.111111
309	2	0	2021-07-23	14:31:00	15:31:00	5	1	16	13	7	6	1	2	3	yes	1	2	5	1	2	15	14	0	5	4	17	4.25	0.294118	1	3	0.176471	1	4	0.235294	1	0	0	0	0	0	0	0	0	0	4	0.235294	1	0	0
310	2	0	2021-07-23	14:37:00	15:37:00	5	1	16	13	10	8	1	2	4	no	0	0	1	1	2	16	14	0	4	3	21	7	0.190476	1	4	0.190476	1	7	0.333333	1	0	0	0	0	0	0	0	0	0	2	0.0952381	1	0	0
311	11	1	2021-07-23	16:30:00	08:30:00	1	3	19	79	9	4	1	3	4	yes	1	1	3	0	1	9	4	1	4	10	20	2	0.2	1	1	0.05	1	0	0	0	0	0	0	1	0.05	1	0	0	0	11	0.55	1	1	0.05
313	10	0	2021-07-23	08:06:00	09:06:00	2	1	11	60	8	20	1	2	4	yes	1	2	2	1	2	25	37	0	5	8	136	17	0.0367647	1	0	0	0	0	0	0	0	0	0	0	0	0	0	0	0	0	0	0	80	0.588235
314	10	0	2021-07-23	08:12:00	09:12:00	2	1	11	60	7	17	1	2	1	yes	1	2	1	1	2	27	37	0	4	8	124	15.5	0.0322581	1	1	0.00806452	1	0	0	0	4	0.0322581	1	6	0.0483871	1	0	0	0	1	0.00806452	1	46	0.370968
315	2	0	2021-07-23	07:40:00	08:40:00	1	1	6	36	7	4	1	2	2	no	0	0	1	1	4	10	7	0	2	10	20	2	0.1	1	0	0	0	0	0	0	0	0	0	0	0	0	0	0	0	0	0	0	20	1
316	2	0	2021-07-23	12:50:00	13:50:00	4	1	13	17	7	2	1	2	1	no	0	0	3	0	1	7	2	0	11	7	10	1.43	1.0989	1	4	0.3996	1	4	0.3996	1	0	0	0	0	0	0	0	0	0	0	0	0	0	0
317	10	0	2021-07-23	13:13:00	14:13:00	4	1	20	30	18	6	1	2	3	no	0	0	5	0	1	1	6	0	23	7	29	4.14	0.793651	1	10	0.345066	1	7	0.241546	1	1	0.0345066	1	0	0	0	0	0	0	4	0.138026	1	0	0
318	11	1	2021-07-24	17:57:00	09:57:00	2	3	22	72	17	3	1	2	1	no	0	0	1	1	2	31	9	0	14	10	27	2.7	0.518519	1	0	0	0	0	0	0	1	0.037037	1	0	0	0	0	0	0	1	0.037037	1	0	0
319	3	0	2021-07-24	11:40:00	12:40:00	3	2	24	50	15	21	1	2	3	yes	1	4	5	1	2	19	22	0	61	8	113	14.13	0.539632	1	34	0.300778	1	30	0.265393	1	0	0	0	0	0	0	0	0	0	49	0.433475	1	0	0
320	11	1	2021-07-24	17:36:00	09:36:00	2	3	22	72	24	6	1	3	4	yes	1	1	1	1	2	12	10	1	0	10	55	5.5	0	0	29	0.527273	1	0	0	0	1	0.0181818	1	1	0.0181818	1	0	0	0	0	0	0	21	0.381818
321	3	0	2021-07-24	11:28:00	12:28:00	3	2	24	50	4	2	0	1	4	no	0	0	1	0	1	10	2	0	0	3	6	2	0	0	3	0.5	1	0	0	0	0	0	0	0	0	0	0	0	0	0	0	0	0	0
322	3	0	2021-07-24	11:30:00	12:30:00	3	2	24	50	7	5	1	2	1	yes	0	1	1	1	2	14	8	0	8	4	20	5	0.4	1	13	0.65	1	0	0	0	1	0.05	1	0	0	0	0	0	0	5	0.25	1	0	0
323	11	1	2021-07-24	17:53:00	09:53:00	2	3	23	64	8	6	1	2	4	no	0	0	1	0	1	8	6	1	0	10	45	4.5	0	0	14	0.311111	1	2	0.0444444	1	3	0.0666667	1	4	0.0888889	1	0	0	0	10	0.222222	1	0	0
324	11	1	2021-07-24	18:34:00	10:34:00	2	3	23	67	26	9	1	2	3	yes	1	1	3	1	2	33	16	0	6	6	39	6.5	0.153846	1	2	0.0512821	1	0	0	0	2	0.0512821	1	2	0.0512821	1	0	0	0	19	0.487179	1	3	0.0769231
325	10	0	2021-07-25	07:48:00	08:48:00	1	2	12	61	8	27	1	2	4	yes	1	1	0	1	2	26	45	0	5	10	233	23.3	0.0214592	1	122	0.523605	1	0	0	0	3	0.0128755	1	4	0.0171674	1	0	0	0	67	0.287554	1	0	0
326	3	0	2021-07-25	07:50:00	08:50:00	1	2	14	71	15	18	1	2	3	yes	1	5	2	0	1	18	18	0	72	10	73	7.3	0.986301	1	6	0.0821918	1	38	0.520548	1	1	0.0136986	1	0	0	0	0	0	0	1	0.0136986	1	0	0
327	10	0	2021-07-25	11:15:00	12:15:00	3	2	20	43	18	9	1	2	3	no	0	0	3	1	2	16	24	0	25	9	52	5.78	0.480584	1	2	0.0384468	1	16	0.307574	1	1	0.0192234	1	2	0.0384468	1	0	0	0	11	0.211457	1	0	0
328	5	0	2021-07-26	08:34:00	08:34:00	1	1	14	70	7	1	1	2	1	no	0	0	5	0	1	7	1	0	12	10	10	1	1.2	1	0	0	0	0	0	0	0	0	0	0	0	0	0	0	0	3	0.3	1	6	0.6
329	5	0	2021-07-26	07:40:00	07:40:00	1	1	14	70	41	2	1	2	2	no	0	0	3	1	2	43	4	0	16	9	10	1.1	1.61616	1	1	0.10101	1	0	0	0	0	0	0	0	0	0	0	0	0	9	0.909091	1	0	0
330	10	0	2021-07-26	08:04:00	08:04:00	1	1	14	72	11	50	1	3	4	yes	1	4	2	1	4	12	51	0	8	8	18	2.25	0.444444	1	6	0.333333	1	10	0.555556	1	0	0	0	0	0	0	0	0	0	0	0	0	0	0
331	8	0	2021-07-26	08:29:00	09:29:00	2	2	16	69	24	6	1	3	4	no	0	0	3	1	2	7	10	0	13	10	32	3.2	0.40625	1	3	0.09375	1	0	0	0	0	0	0	0	0	0	0	0	0	24	0.75	1	0	0
332	3	0	2021-07-26	08:39:00	08:39:00	1	1	13	86	15	10	1	2	3	yes	1	2	3	1	2	17	12	0	39	10	43	4.3	0.906977	1	4	0.0930233	1	17	0.395349	1	1	0.0232558	1	0	0	0	0	0	0	2	0.0465116	1	0	0
333	11	1	2021-07-26	17:42:00	08:42:00	1	3	19	84	8	3	1	2	4	no	0	0	0	1	2	13	8	0	1	8	17	2.13	0.0586854	1	10	0.586854	1	0	0	0	0	0	0	1	0.0586854	1	0	0	0	1	0.0586854	1	4	0.234742
334	11	1	2021-07-26	18:20:00	09:20:00	2	3	21	79	26	4	1	2	1	yes	1	1	5	1	2	37	15	0	7	4	10	2.5	0.7	1	4	0.4	1	0	0	0	0	0	0	0	0	0	0	0	0	2	0.2	1	2	0.2
335	11	1	2021-07-26	18:28:00	09:28:00	2	3	21	79	9	8	1	3	4	yes	1	1	5	1	2	14	12	0	6	10	77	7.7	0.0779221	1	10	0.12987	1	0	0	0	0	0	0	5	0.0649351	1	2	0.025974	1	5	0.0649351	1	29	0.376623
336	3	0	2021-07-27	10:25:00	10:25:00	2	1	22	49	10	8	1	2	4	yes	1	1	0	1	2	12	10	0	19	8	38	4.75	0.5	1	5	0.131579	1	22	0.578947	1	0	0	0	3	0.0789474	1	0	0	0	0	0	0	0	0
337	3	0	2021-07-27	10:40:00	10:40:00	2	1	22	49	3	2	0	1	4	no	0	0	1	0	1	17	2	0	41	6	12	2	3.41667	1	0	0	0	0	0	0	12	1	1	0	0	0	0	0	0	0	0	0	0	0
338	3	0	2021-07-27	09:37:00	09:37:00	2	1	21	4	15	30	1	2	3	yes	1	4	2	0	1	17	30	0	80	8	96	12	0.833333	1	12	0.125	1	54	0.5625	1	0	0	0	0	0	0	0	0	0	0	0	0	0	0
339	3	0	2021-07-27	09:01:00	09:01:00	2	1	21	4	21	4	1	3	4	no	0	0	4	0	1	4	4	0	3	10	24	2.4	0.125	1	4	0.166667	1	12	0.5	1	0	0	0	0	0	0	0	0	0	0	0	0	0	0
340	3	0	2021-07-27	13:38:00	13:38:00	4	1	24	33	7	5	1	2	1	no	0	0	1	1	2	8	6	0	6	10	32	3.2	0.1875	1	0	0	0	0	0	0	1	0.03125	1	0	0	0	0	0	0	14	0.4375	1	17	0.53125
341	11	1	2021-07-27	17:00:00	08:00:00	1	1	20	86	7	12	1	2	1	no	0	0	1	1	2	11	14	1	25	10	102	10.2	0.245098	1	73	0.715686	1	0	0	0	1	0.00980392	1	0	0	0	0	0	0	22	0.215686	1	5	0.0490196
342	11	1	2021-07-27	16:26:00	07:26:00	1	3	19	86	24	5	1	3	4	yes	1	1	5	0	1	27	5	0	10	10	43	4.3	0.232558	1	0	0	0	0	0	0	0	0	0	2	0.0465116	1	0	0	0	27	0.627907	1	4	0.0930233
343	11	1	2021-07-27	16:16:00	07:16:00	1	3	19	86	26	22	1	2	3	yes	1	4	3	1	2	33	24	0	50	10	158	15.8	0.316456	1	18	0.113924	1	0	0	0	1	0.00632911	1	6	0.0379747	1	0	0	0	115	0.727848	1	0	0
344	3	0	2021-07-28	09:45:00	09:45:00	2	1	20	51	17	4	1	2	3	no	0	0	1	1	2	25	10	0	14	10	39	3.9	0.358974	1	14	0.358974	1	9	0.230769	1	0	0	0	5	0.128205	1	0	0	0	1	0.025641	1	1	0.025641
345	4	0	2021-07-28	10:08:00	10:08:00	2	1	12	39	8	16	1	2	4	yes	1	1	3	1	3	16	24	0	8	8	70	8.75	0.114286	1	27	0.385714	1	7	0.1	1	3	0.0428571	1	4	0.0571429	1	0	0	0	0	0	0	0	0
346	3	0	2021-07-28	11:12:00	11:12:00	3	1	23	38	7	4	1	2	1	no	0	0	3	1	2	15	12	0	7	7	16	2.29	0.436681	1	4	0.249532	1	0	0	0	0	0	0	0	0	0	2	0.124766	1	1	0.062383	1	3	0.187149
347	11	1	2021-07-28	21:30:00	12:30:00	3	2	28	66	14	2	1	2	4	no	0	0	4	1	2	21	9	0	3	4	4	1	0.75	1	0	0	0	3	0.75	1	0	0	0	0	0	0	0	0	0	0	0	0	0	0
348	11	1	2021-07-28	21:30:00	12:30:00	3	2	28	66	9	7	1	3	4	no	0	0	0	0	1	11	7	0	1	10	70	7	0.0142857	1	0	0	0	0	0	0	0	0	0	0	0	0	0	0	0	0	0	0	0	0
349	3	0	2021-07-29	07:59:00	07:59:00	1	1	13	71	7	19	1	2	3	no	0	0	3	1	2	18	30	1	10	10	76	7.6	0.131579	1	44	0.578947	1	1	0.0131579	1	9	0.118421	1	0	0	0	0	0	0	1	0.0131579	1	0	0
350	3	0	2021-07-30	08:22:00	08:22:00	1	2	18	72	7	15	1	2	1	yes	1	3	3	1	2	14	20	0	11	10	57	5.7	0.192982	1	2	0.0350877	1	1	0.0175439	1	3	0.0526316	1	4	0.0701754	1	0	0	0	4	0.0701754	1	0	0
351	3	0	2021-07-30	08:30:00	08:30:00	1	2	18	71	4	2	0	1	4	no	0	0	0	1	2	19	8	0	30	7	14	2	2.14286	1	6	0.428571	1	0	0	0	3	0.214286	1	0	0	0	0	0	0	3	0.214286	1	0	0
352	3	0	2021-07-30	08:55:00	08:55:00	1	2	18	70	17	8	1	2	1	yes	1	2	1	1	2	32	14	0	43	10	63	6.3	0.68254	1	19	0.301587	1	22	0.349206	1	0	0	0	0	0	0	0	0	0	10	0.15873	1	1	0.015873
353	3	0	2021-08-02	08:49:00	08:49:00	1	1	18	68	7	13	1	2	3	yes	1	2	0	0	1	8	13	0	34	8	74	9.25	0.459459	1	12	0.162162	1	0	0	0	2	0.027027	1	0	0	0	0	0	0	54	0.72973	1	2	0.027027
354	2	0	2021-08-02	08:45:00	08:45:00	1	1	12	35	7	7	1	2	3	yes	1	1	1	0	1	7	7	0	15	5	27	5.4	0.555556	1	3	0.111111	1	6	0.222222	1	0	0	0	4	0.148148	1	0	0	0	4	0.148148	1	0	0
355	10	0	2021-08-02	08:51:00	08:51:00	1	1	13	41	8	1	1	2	4	no	0	0	5	1	2	30	23	1	4	10	10	1	0.4	1	0	0	0	0	0	0	0	0	0	0	0	0	0	0	0	10	1	1	0	0
356	7	0	2021-08-02	08:59:00	09:59:00	2	3	17	65	7	6	1	2	3	yes	1	1	1	0	1	7	6	0	29	10	46	4.6	0.630435	1	11	0.23913	1	0	0	0	10	0.217391	1	0	0	0	0	0	0	8	0.173913	1	13	0.282609
357	3	0	2021-08-02	09:13:00	09:13:00	2	1	19	64	15	15	1	2	1	yes	1	2	3	1	2	19	19	0	60	7	55	7.86	1.09051	1	9	0.163577	1	28	0.508906	1	0	0	0	0	0	0	0	0	0	0	0	0	0	0
358	5	0	2021-08-02	09:14:00	09:14:00	2	1	4	20	31	7	1	4	4	no	0	0	3	0	1	34	7	0	14	10	21	2.1	0.666667	1	4	0.190476	1	0	0	0	4	0.190476	1	9	0.428571	1	0	0	0	0	0	0	0	0
359	3	0	2021-08-03	09:32:00	09:32:00	2	3	19	81	17	1	1	2	2	no	0	0	5	1	2	28	4	0	9	8	8	1	1.125	1	1	0.125	1	5	0.625	1	0	0	0	0	0	0	0	0	0	0	0	0	0	0
360	4	0	2021-08-03	09:33:00	09:33:00	2	1	14	60	4	6	0	1	4	no	0	0	3	1	3	27	25	0	31	10	36	3.6	0.861111	1	9	0.25	1	2	0.0555556	1	2	0.0555556	1	0	0	0	0	0	0	11	0.305556	1	0	0
361	10	0	2021-08-03	09:35:00	09:35:00	2	3	19	73	24	4	1	3	4	no	0	0	1	0	1	3	4	0	16	10	23	2.3	0.695652	1	11	0.478261	1	2	0.0869565	1	0	0	0	0	0	0	0	0	0	1	0.0434783	1	2	0.0869565
362	4	0	2021-08-03	10:10:00	10:10:00	2	1	16	54	8	14	1	2	4	yes	1	1	1	1	2	35	37	0	27	7	62	8.86	0.435343	1	11	0.177362	1	21	0.3386	1	1	0.0161238	1	2	0.0322477	1	0	0	0	3	0.0483715	1	0	0
363	8	0	2021-08-03	10:12:00	11:12:00	3	2	21	55	24	2	1	3	4	no	0	0	4	0	1	7	2	0	1	9	9	1	0.111111	1	0	0	0	0	0	0	0	0	0	0	0	0	0	0	0	9	1	1	0	0
364	3	0	2021-08-03	11:10:00	12:10:00	3	2	21	66	15	11	1	2	3	yes	1	2	2	1	2	22	18	0	33	9	58	6.44	0.569358	1	7	0.120773	1	21	0.362319	1	0	0	0	0	0	0	0	0	0	0	0	0	0	0
365	5	0	2021-08-03	11:11:00	11:11:00	3	2	21	57	7	3	1	2	2	no	0	0	1	0	1	7	3	0	15	10	22	2.2	0.681818	1	1	0.0454545	1	0	0	0	1	0.0454545	1	0	0	0	0	0	0	19	0.863636	1	0	0
366	5	0	2021-08-03	13:20:00	13:20:00	4	2	4	39	6	5	1	6	4	no	0	0	1	0	1	6	5	0	23	10	48	4.8	0.479167	1	1	0.0208333	1	2	0.0416667	1	0	0	0	0	0	0	0	0	0	48	1	1	0	0
367	3	0	2021-08-04	10:45:00	10:45:00	2	1	22	54	17	2	1	2	1	yes	1	1	1	1	2	29	14	0	6	8	17	2.13	0.352113	1	4	0.234742	1	7	0.410798	1	0	0	0	3	0.176056	1	0	0	0	0	0	0	0	0
368	11	1	2021-08-04	18:00:00	09:00:00	1	2	20	75	24	2	1	3	4	yes	1	1	1	0	1	10	2	0	0	10	21	2.1	0	0	1	0.047619	1	0	0	0	0	0	0	0	0	0	0	0	0	0	0	0	10	0.47619
369	11	1	2021-08-04	18:10:00	09:10:00	2	2	20	75	14	7	1	2	4	no	0	0	1	0	1	16	7	0	6	5	30	6	0.2	1	8	0.266667	1	0	0	0	1	0.0333333	1	0	0	0	0	0	0	13	0.433333	1	0	0
370	3	0	2021-08-05	09:42:00	09:42:00	2	1	20	65	15	40	1	2	3	yes	1	6	1	1	2	20	42	0	48	7	99	14.14	0.484946	1	25	0.252576	1	62	0.626389	1	0	0	0	0	0	0	0	0	0	0	0	0	0	0
371	3	0	2021-08-05	09:42:00	09:42:00	2	1	20	65	17	2	1	2	1	yes	1	1	1	1	2	60	42	0	7	3	6	2	1.16667	1	2	0.333333	1	0	0	0	0	0	0	0	0	0	0	0	0	3	0.5	1	0	0
372	4	0	2021-08-05	09:43:00	09:43:00	2	1	16	35	4	4	0	1	4	no	0	0	2	1	3	23	23	0	32	8	34	4.25	0.941176	1	11	0.323529	1	0	0	0	5	0.147059	1	0	0	0	0	0	0	7	0.205882	1	0	0
373	5	0	2021-08-05	09:40:00	09:40:00	2	1	22	38	4	2	0	1	4	no	0	0	1	0	1	4	2	0	39	4	8	2	4.875	1	0	0	0	0	0	0	0	0	0	0	0	0	0	0	0	8	1	1	0	0
374	3	0	2021-08-05	10:05:00	10:05:00	2	1	21	60	3	2	0	1	4	no	0	0	1	1	4	27	20	0	11	6	12	2	0.916667	1	5	0.416667	1	0	0	0	3	0.25	1	0	0	0	0	0	0	0	0	0	0	0
375	3	0	2021-08-05	10:18:00	10:18:00	2	1	22	55	7	7	1	2	2	no	0	0	3	1	3	42	42	0	20	10	50	5	0.4	1	6	0.12	1	7	0.14	1	2	0.04	1	0	0	0	0	0	0	0	0	0	0	0
376	9	0	2021-08-05	10:19:00	11:19:00	3	2	21	55	24	1	1	3	4	no	0	0	5	1	2	11	9	1	1	10	10	1	0.1	1	0	0	0	0	0	0	0	0	0	0	0	0	0	0	0	10	1	1	0	0
377	3	0	2021-08-05	10:44:00	10:44:00	2	1	23	52	17	6	1	2	1	no	0	0	1	1	3	36	23	0	4	10	44	4.4	0.0909091	1	32	0.727273	1	1	0.0227273	1	0	0	0	1	0.0227273	1	0	0	0	4	0.0909091	1	7	0.159091
378	4	0	2021-08-05	10:34:00	10:34:00	2	1	18	30	4	10	0	1	4	no	0	0	3	1	2	37	20	0	20	6	37	6.17	0.540249	1	11	0.297137	1	0	0	0	7	0.189087	1	0	0	0	0	0	0	8	0.216099	1	0	0
379	9	0	2021-08-05	10:47:00	11:47:00	3	2	21	54	10	1	1	2	4	no	0	0	5	1	2	23	14	0	3	5	5	1	0.6	1	0	0	0	0	0	0	0	0	0	0	0	0	0	0	0	5	1	1	0	0
380	5	0	2021-08-08	10:50:00	10:50:00	2	1	19	60	41	1	1	2	2	no	0	0	5	0	1	41	1	0	12	7	7	1	1.71429	1	0	0	0	0	0	0	0	0	0	0	0	0	0	0	0	7	1	1	0	0
381	4	0	2021-07-09	16:00:00	17:00:00	5	1	23	20	4	8	0	1	4	no	0	0	3	1	3	20	23	0	21	6	29	4.83	0.724638	1	1	0.0345066	1	0	0	0	3	0.10352	1	0	0	0	0	0	0	20	0.690131	1	0	0
382	4	0	2021-08-10	09:10:00	09:10:00	2	1	18	25	4	6	0	1	4	no	0	0	1	0	1	7	6	0	3	6	28	4.67	0.107066	1	16	0.571021	1	0	0	0	0	0	0	0	0	0	0	0	0	0	0	0	0	0
383	4	0	2021-08-10	09:24:00	09:24:00	2	1	18	25	7	2	1	2	2	no	0	0	1	1	3	47	22	0	6	5	9	1.8	0.666667	1	0	0	0	4	0.444444	1	0	0	0	0	0	0	0	0	0	0	0	0	0	0
384	5	0	2021-08-10	10:12:00	10:12:00	2	2	19	51	7	5	1	2	1	no	0	0	3	1	2	24	22	0	8	9	16	1.78	0.499376	1	0	0	0	0	0	0	0	0	0	0	0	0	0	0	0	15	0.93633	1	0	0
385	11	1	2021-08-10	15:57:00	07:57:00	1	3	19	82	11	4	1	3	4	no	0	0	1	0	1	26	4	0	14	10	26	2.6	0.538462	1	2	0.0769231	1	0	0	0	0	0	0	0	0	0	0	0	0	20	0.769231	1	5	0.192308
386	11	1	2021-08-10	16:22:00	07:22:00	1	3	20	83	14	9	1	2	4	no	0	0	1	0	1	23	9	1	1	10	98	9.8	0.0102041	1	6	0.0612245	1	0	0	0	0	0	0	0	0	0	0	0	0	2	0.0204082	1	0	0
387	11	1	2021-08-10	16:33:00	07:33:00	1	3	20	87	24	6	1	3	4	yes	1	1	3	0	1	15	6	0	10	10	41	4.1	0.243902	1	4	0.097561	1	0	0	0	2	0.0487805	1	2	0.0487805	1	0	0	0	8	0.195122	1	22	0.536585
388	11	1	2021-08-11	20:06:00	12:06:00	3	2	29	51	17	4	1	2	1	no	0	0	3	1	3	28	7	1	10	9	27	3	0.37037	1	16	0.592593	1	1	0.037037	1	0	0	0	0	0	0	0	0	0	2	0.0740741	1	1	0.037037
																															0.207752			0.0809123			0.0451042			0.0231073						0.335865			0.0471045
[truncated: 13 more columns]

## Sheet: BBs
Observation	BirdOrMammal	LocationType	HumanPresence	PresenceOfJuvenilesNumbered	RECORDING LENGTH	AVERAGE NUMBER OF ANIMALS IN OBSERVATION	Vigilant	Drinking	SelfMaintenance	Affiliative	Aggressive	Other	FeedingBehaviours	RuminationBehaviours	InactiveBehaviours	MovementBehaviours	FeedRumBehaviours	InteractiveBehaviours	VigilantProp	VigilantRate	VigilantD	DrinkingProp	DrinkingRate	DrinkingD	SelfMaintenanceProp	SelfMaintenanceRate	SelfMaintenanceD	AffiliativeProp	AffiliativeRate	AffiliativeD	AggressiveProp	AggressiveRate	AggressiveD	InteractiveBehavioursProp	InteractiveBehavioursRate	InteractiveD	OtherProp	OtherRate	OtherD	FeedingBehavioursProp	FeedingBehavioursRate	FeedingBD	RuminationBehavioursProp	RuminationBehavioursRate	RumiationBD	InactiveBehavioursProp	InactiveBehavioursRate	InactiveBD	MovementBehavioursProp
21	1	0	n/a	0	4	6	2	11	0	0	0	0	0	0	0	11	0	0	0.0833333	8.33333	1	0.458333	45.8333	1	0	0	0	0	0	0	0	0	0	0	0	0	0	0	0	0	0	0	0	0	0	0	0	0	0.458333
22	1	0	n/a	0	10	1	3	0	0	0	0	0	0	0	0	7	0	0	0.3	30	1	0	0	0	0	0	0	0	0	0	0	0	0	0	0	0	0	0	0	0	0	0	0	0	0	0	0	0	0.7
23	0	0	n/a	0	8	4.87	5	0	1	0	2	0	12	0	9	6	12	2	0.128337	12.8337	1	0	0	0	0.0256674	2.56674	1	0	0	0	0.0513347	5.13347	1	0.0513347	5.13347	1	0	0	0	0.308008	30.8008	1	0	0	0	0.231006	23.1006	1	0.154004
24	1	0	n/a	1	7	6.14	7	23	0	2	0	0	1	0	0	10	1	2	0.162866	16.2866	1	0.535133	53.5133	1	0	0	0	0.0465333	4.65333	1	0	0	0	0.0465333	4.65333	1	0	0	0	0.0232666	2.32666	1	0	0	0	0	0	0	0.232666
25	0	0	n/a	0	5	3.8	0	0	3	0	0	0	0	0	14	2	0	0	0	0	0	0	0	0	0.157895	15.7895	1	0	0	0	0	0	0	0	0	0	0	0	0	0	0	0	0	0	0	0.736842	73.6842	1	0.105263
26	1	0	n/a	0	4	3.75	3	0	0	0	0	0	11	0	0	1	11	0	0.2	20	1	0	0	0	0	0	0	0	0	0	0	0	0	0	0	0	0	0	0	0.733333	73.3333	1	0	0	0	0	0	0	0.0666667
27	1	1	n/a	0	5	6.2	1	0	0	0	0	0	0	0	25	2	0	0	0.0322581	3.22581	1	0	0	0	0	0	0	0	0	0	0	0	0	0	0	0	0	0	0	0	0	0	0	0	0	0.806452	80.6452	1	0.0645161
28	1	1	1	0	10	1.54	9	0	0	0	0	0	7	0	0	2	7	0	0.584416	58.4416	1	0	0	0	0	0	0	0	0	0	0	0	0	0	0	0	0	0	0	0.454545	45.4545	1	0	0	0	0	0	0	0.12987
29	1	1	n/a	0	6	1.17	0	0	0	0	0	0	2	0	0	5	2	0	0	0	0	0	0	0	0	0	0	0	0	0	0	0	0	0	0	0	0	0	0	0.2849	28.49	1	0	0	0	0	0	0	0.712251
31	1	0	n/a	1	8	18	0	0	1	4	0	0	139	0	0	0	139	4	0	0	0	0	0	0	0.00694444	0.694444	1	0.0277778	2.77778	1	0	0	0	0.0277778	2.77778	1	0	0	0	0.965278	96.5278	1	0	0	0	0	0	0	0
32	1	0	n/a	1	10	9.3	35	5	0	11	0	2	0	0	7	33	0	11	0.376344	37.6344	1	0.0537634	5.37634	1	0	0	0	0.11828	11.828	1	0	0	0	0.11828	11.828	1	0.0215054	2.15054	1	0	0	0	0	0	0	0.0752688	7.52688	1	0.354839
33	1	0	n/a	0	10	1	9	0	0	0	0	0	0	0	0	1	0	0	0.9	90	1	0	0	0	0	0	0	0	0	0	0	0	0	0	0	0	0	0	0	0	0	0	0	0	0	0	0	0	0.1
34	1	0	n/a	1	9	2.2	15	0	0	0	0	0	0	0	0	5	0	0	0.757576	75.7576	1	0	0	0	0	0	0	0	0	0	0	0	0	0	0	0	0	0	0	0	0	0	0	0	0	0	0	0	0.252525
35	1	0	n/a	1	10	6	2	0	0	1	0	0	51	0	1	1	51	1	0.0333333	3.33333	1	0	0	0	0	0	0	0.0166667	1.66667	1	0	0	0	0.0166667	1.66667	1	0	0	0	0.85	85	1	0	0	0	0.0166667	1.66667	1	0.0166667
37	1	0	n/a	1	5	8.2	0	0	0	0	0	0	0	0	27	0	0	0	0	0	0	0	0	0	0	0	0	0	0	0	0	0	0	0	0	0	0	0	0	0	0	0	0	0	0	0.658537	65.8537	1	0
38	1	0	n/a	1	9	13.2	4	0	0	0	0	0	122	0	0	5	122	0	0.03367	3.367	1	0	0	0	0	0	0	0	0	0	0	0	0	0	0	0	0	0	0	1.02694	102.694	1	0	0	0	0	0	0	0.0420875
39	1	0	n/a	0	8	1	1	0	0	0	0	0	7	0	0	0	7	0	0.125	12.5	1	0	0	0	0	0	0	0	0	0	0	0	0	0	0	0	0	0	0	0.875	87.5	1	0	0	0	0	0	0	0
40	1	0	n/a	1	10	4.3	10	11	1	2	0	1	0	0	0	14	0	2	0.232558	23.2558	1	0.255814	25.5814	1	0.0232558	2.32558	1	0.0465116	4.65116	1	0	0	0	0.0465116	4.65116	1	0.0232558	2.32558	1	0	0	0	0	0	0	0	0	0	0.325581
41	1	0	n/a	1	7	3.14	7	0	0	0	0	0	2	0	1	12	2	0	0.318471	31.8471	1	0	0	0	0	0	0	0	0	0	0	0	0	0	0	0	0	0	0	0.0909918	9.09918	1	0	0	0	0.0454959	4.54959	1	0.545951
42	1	0	n/a	1	10	10.5	28	29	0	4	0	0	9	0	0	36	9	4	0.266667	26.6667	1	0.27619	27.619	1	0	0	0	0.0380952	3.80952	1	0	0	0	0.0380952	3.80952	1	0	0	0	0.0857143	8.57143	1	0	0	0	0	0	0	0.342857
43	1	0	n/a	0	5	1	0	5	0	0	0	0	0	0	0	0	0	0	0	0	0	1	100	1	0	0	0	0	0	0	0	0	0	0	0	0	0	0	0	0	0	0	0	0	0	0	0	0	0
45	1	0	n/a	0	9	3.4	9	0	0	0	0	0	18	0	0	3	18	0	0.294118	29.4118	1	0	0	0	0	0	0	0	0	0	0	0	0	0	0	0	0	0	0	0.588235	58.8235	1	0	0	0	0	0	0	0.0980392
46	1	0	n/a	0	5	2	7	0	1	0	0	0	0	0	0	2	0	0	0.7	70	1	0	0	0	0.1	10	1	0	0	0	0	0	0	0	0	0	0	0	0	0	0	0	0	0	0	0	0	0	0.2
47	1	1	n/a	0	10	5.6	9	1	0	7	0	0	7	0	25	7	7	7	0.160714	16.0714	1	0.0178571	1.78571	1	0	0	0	0.125	12.5	1	0	0	0	0.125	12.5	1	0	0	0	0.125	12.5	1	0	0	0	0.446429	44.6429	1	0.125
48	1	0	n/a	0	10	1	3	6	0	0	0	0	0	0	0	1	0	0	0.3	30	1	0.6	60	1	0	0	0	0	0	0	0	0	0	0	0	0	0	0	0	0	0	0	0	0	0	0	0	0	0.1
49	1	0	n/a	1	5	2.8	0	0	2	0	0	0	10	0	0	2	10	0	0	0	0	0	0	0	0.142857	14.2857	1	0	0	0	0	0	0	0	0	0	0	0	0	0.714286	71.4286	1	0	0	0	0	0	0	0.142857
53	1	0	n/a	1	7	1.85	4	1	0	0	0	0	0	0	0	8	0	0	0.30888	30.888	1	0.0772201	7.72201	1	0	0	0	0	0	0	0	0	0	0	0	0	0	0	0	0	0	0	0	0	0	0	0	0	0.617761
54	1	1	n/a	1	10	4.8	10	0	1	2	0	0	8	26	0	1	34	2	0.208333	20.8333	1	0	0	0	0.0208333	2.08333	1	0.0416667	4.16667	1	0	0	0	0.0416667	4.16667	1	0	0	0	0.166667	16.6667	1	0.541667	54.1667	10	0	0	0	0.0208333
55	1	1	n/a	0	7	1	0	0	0	0	0	0	0	0	7	0	0	0	0	0	0	0	0	0	0	0	0	0	0	0	0	0	0	0	0	0	0	0	0	0	0	0	0	0	0	1	100	1	0
56	1	0	n/a	0	8	3.86	6	0	0	0	7	0	17	0	0	0	17	7	0.194301	19.4301	1	0	0	0	0	0	0	0	0	0	0.226684	22.6684	1	0.226684	22.6684	1	0	0	0	0.550518	55.0518	1	0	0	0	0	0	0	0
58	1	0	n/a	1	8	3	7	2	0	4	0	0	0	0	0	11	0	4	0.291667	29.1667	1	0.0833333	8.33333	1	0	0	0	0.166667	16.6667	1	0	0	0	0.166667	16.6667	1	0	0	0	0	0	0	0	0	0	0	0	0	0.458333
60	1	0	n/a	1	7	7.14	9	31	0	0	0	0	0	0	0	10	0	0	0.180072	18.0072	1	0.620248	62.0248	1	0	0	0	0	0	0	0	0	0	0	0	0	0	0	0	0	0	0	0	0	0	0	0	0	0.20008
61	1	0	n/a	1	7	8.86	36	0	8	5	0	0	1	0	0	10	1	5	0.580458	58.0458	1	0	0	0	0.128991	12.8991	1	0.0806192	8.06192	1	0	0	0	0.0806192	8.06192	1	0	0	0	0.0161238	1.61238	1	0	0	0	0	0	0	0.161238
62	1	0	n/a	1	10	3.4	1	0	0	0	0	0	32	0	0	1	32	0	0.0294118	2.94118	1	0	0	0	0	0	0	0	0	0	0	0	0	0	0	0	0	0	0	0.941176	94.1176	1	0	0	0	0	0	0	0.0294118
63	1	0	n/a	1	8	3	11	0	1	0	0	0	0	0	11	1	0	0	0.458333	45.8333	1	0	0	0	0.0416667	4.16667	1	0	0	0	0	0	0	0	0	0	0	0	0	0	0	0	0	0	0	0.458333	45.8333	1	0.0416667
65	1	1	n/a	0	10	1.8	4	0	0	2	1	0	7	0	0	4	7	3	0.222222	22.2222	1	0	0	0	0	0	0	0.111111	11.1111	1	0.0555556	5.55556	1	0.166667	16.6667	1	0	0	0	0.388889	38.8889	1	0	0	0	0	0	0	0.222222
66	1	1	n/a	1	10	2	8	0	0	4	0	0	5	0	0	5	5	4	0.4	40	1	0	0	0	0	0	0	0.2	20	1	0	0	0	0.2	20	1	0	0	0	0.25	25	1	0	0	0	0	0	0	0.25
67	1	0	n/a	0	10	2.5	4	0	19	0	0	0	0	0	1	0	0	0	0.16	16	1	0	0	0	0.76	76	1	0	0	0	0	0	0	0	0	0	0	0	0	0	0	0	0	0	0	0.04	4	1	0
68	1	0	n/a	0	9	1.55	9	1	0	0	0	0	0	0	0	4	0	0	0.645161	64.5161	1	0.0716846	7.16846	1	0	0	0	0	0	0	0	0	0	0	0	0	0	0	0	0	0	0	0	0	0	0	0	0	0.286738
69	1	0	n/a	0	4	1.25	2	1	0	0	0	0	0	0	0	2	0	0	0.4	40	1	0.2	20	1	0	0	0	0	0	0	0	0	0	0	0	0	0	0	0	0	0	0	0	0	0	0	0	0	0.4
71	1	0	n/a	1	7	3.57	1	0	1	0	0	0	20	0	0	3	20	0	0.040016	4.0016	1	0	0	0	0.040016	4.0016	1	0	0	0	0	0	0	0	0	0	0	0	0	0.80032	80.032	1	0	0	0	0	0	0	0.120048
74	0	0	n/a	0	7	1	3	0	0	0	0	0	4	0	0	0	4	0	0.428571	42.8571	1	0	0	0	0	0	0	0	0	0	0	0	0	0	0	0	0	0	0	0.571429	57.1429	1	0	0	0	0	0	0	0
75	1	1	n/a	1	10	10	13	0	0	2	0	0	5	0	80	0	5	2	0.13	13	1	0	0	0	0	0	0	0.02	2	1	0	0	0	0.02	2	1	0	0	0	0.05	5	1	0	0	0	0.8	80	1	0
76	1	1	n/a	1	5	26	8	0	0	4	0	0	50	0	61	7	50	4	0.0615385	6.15385	1	0	0	0	0	0	0	0.0307692	3.07692	1	0	0	0	0.0307692	3.07692	1	0	0	0	0.384615	38.4615	1	0	0	0	0.469231	46.9231	1	0.0538462
77	1	1	n/a	0	6	1	0	0	0	0	0	0	3	2	0	1	5	0	0	0	0	0	0	0	0	0	0	0	0	0	0	0	0	0	0	0	0	0	0	0.5	50	1	0.333333	33.3333	10	0	0	0	0.166667
78	1	1	n/a	0	10	4.3	1	0	0	0	0	0	0	0	37	0	0	0	0.0232558	2.32558	1	0	0	0	0	0	0	0	0	0	0	0	0	0	0	0	0	0	0	0	0	0	0	0	0	0.860465	86.0465	1	0
79	1	1	n/a	0	10	7	4	0	0	0	0	0	1	0	65	0	1	0	0.0571429	5.71429	1	0	0	0	0	0	0	0	0	0	0	0	0	0	0	0	0	0	0	0.0142857	1.42857	1	0	0	0	0.928571	92.8571	1	0
80	1	1	1	0	9	3.1	10	0	0	0	0	0	12	4	0	2	16	0	0.358423	35.8423	1	0	0	0	0	0	0	0	0	0	0	0	0	0	0	0	0	0	0	0.430108	43.0108	1	0.143369	14.3369	10	0	0	0	0.0716846
81	1	0	n/a	0	10	1.4	1	6	3	2	0	0	0	0	0	2	0	2	0.0714286	7.14286	1	0.428571	42.8571	1	0.214286	21.4286	1	0.142857	14.2857	1	0	0	0	0.142857	14.2857	1	0	0	0	0	0	0	0	0	0	0	0	0	0.142857
82	1	1	n/a	0	9	6.3	1	0	0	2	0	0	12	0	40	2	12	2	0.0176367	1.76367	1	0	0	0	0	0	0	0.0352734	3.52734	1	0	0	0	0.0352734	3.52734	1	0	0	0	0.21164	21.164	1	0	0	0	0.705467	70.5467	1	0.0352734
83	1	1	n/a	0	10	2.2	4	0	0	0	0	1	16	0	0	1	16	0	0.181818	18.1818	1	0	0	0	0	0	0	0	0	0	0	0	0	0	0	0	0.0454545	4.54545	1	0.727273	72.7273	1	0	0	0	0	0	0	0.0454545
84	1	0	n/a	1	10	8.9	17	29	0	2	2	0	0	0	0	39	0	4	0.191011	19.1011	1	0.325843	32.5843	1	0	0	0	0.0224719	2.24719	1	0.0224719	2.24719	1	0.0449438	4.49438	1	0	0	0	0	0	0	0	0	0	0	0	0	0.438202
85	1	0	n/a	1	2	1	1	0	0	0	0	0	0	0	0	1	0	0	0.5	50	1	0	0	0	0	0	0	0	0	0	0	0	0	0	0	0	0	0	0	0	0	0	0	0	0	0	0	0	0.5
88	1	1	n/a	1	10	1.9	3	0	0	0	0	0	15	0	0	1	15	0	0.157895	15.7895	1	0	0	0	0	0	0	0	0	0	0	0	0	0	0	0	0	0	0	0.789474	78.9474	1	0	0	0	0	0	0	0.0526316
89	1	1	n/a	1	10	5.3	14	0	0	4	6	0	15	6	5	0	21	10	0.264151	26.4151	1	0	0	0	0	0	0	0.0754717	7.54717	1	0.113208	11.3208	1	0.188679	18.8679	1	0	0	0	0.283019	28.3019	1	0.113208	11.3208	10	0.0943396	9.43396	1	0
90	1	1	n/a	1	4	9.75	4	0	0	0	0	0	9	0	0	15	9	0	0.102564	10.2564	1	0	0	0	0	0	0	0	0	0	0	0	0	0	0	0	0	0	0	0.230769	23.0769	1	0	0	0	0	0	0	0.384615
91	1	0	n/a	0	7	2.4	0	0	0	0	0	0	10	0	0	7	10	0	0	0	0	0	0	0	0	0	0	0	0	0	0	0	0	0	0	0	0	0	0	0.595238	59.5238	1	0	0	0	0	0	0	0.416667
92	1	0	n/a	0	6	1	4	1	0	0	0	0	0	0	0	1	0	0	0.666667	66.6667	1	0.166667	16.6667	1	0	0	0	0	0	0	0	0	0	0	0	0	0	0	0	0	0	0	0	0	0	0	0	0	0.166667
93	1	0	n/a	0	9	1.3	1	0	0	0	0	0	11	0	0	0	11	0	0.0854701	8.54701	1	0	0	0	0	0	0	0	0	0	0	0	0	0	0	0	0	0	0	0.940171	94.0171	1	0	0	0	0	0	0	0
94	0	0	n/a	0	9	1	3	0	4	0	0	0	0	0	0	2	0	0	0.333333	33.3333	1	0	0	0	0.444444	44.4444	1	0	0	0	0	0	0	0	0	0	0	0	0	0	0	0	0	0	0	0	0	0	0.222222
95	1	0	n/a	1	10	2.6	7	6	0	6	0	0	0	0	5	2	0	6	0.269231	26.9231	1	0.230769	23.0769	1	0	0	0	0.230769	23.0769	1	0	0	0	0.230769	23.0769	1	0	0	0	0	0	0	0	0	0	0.192308	19.2308	1	0.0769231
96	1	0	n/a	0	6	2	4	0	0	0	0	0	0	8	0	0	8	0	0.333333	33.3333	1	0	0	0	0	0	0	0	0	0	0	0	0	0	0	0	0	0	0	0	0	0	0.666667	66.6667	10	0	0	0	0
98	1	0	n/a	1	6	8.3	8	7	0	0	0	0	0	0	0	30	0	0	0.160643	16.0643	1	0.140562	14.0562	1	0	0	0	0	0	0	0	0	0	0	0	0	0	0	0	0	0	0	0	0	0	0	0	0	0.60241
99	1	1	n/a	0	10	2.3	9	0	0	0	0	0	7	3	0	3	10	0	0.391304	39.1304	1	0	0	0	0	0	0	0	0	0	0	0	0	0	0	0	0	0	0	0.304348	30.4348	1	0.130435	13.0435	10	0	0	0	0.130435
100	1	1	n/a	1	5	2	0	0	0	0	0	0	7	0	1	2	7	0	0	0	0	0	0	0	0	0	0	0	0	0	0	0	0	0	0	0	0	0	0	0.7	70	1	0	0	0	0.1	10	1	0.2
101	1	1	n/a	1	2	9.5	0	0	0	0	0	0	0	0	19	0	0	0	0	0	0	0	0	0	0	0	0	0	0	0	0	0	0	0	0	0	0	0	0	0	0	0	0	0	0	1	100	1	0
102	1	1	n/a	0	10	2.7	17	3	0	0	0	1	0	0	0	5	0	0	0.62963	62.963	1	0.111111	11.1111	1	0	0	0	0	0	0	0	0	0	0	0	0	0.037037	3.7037	1	0	0	0	0	0	0	0	0	0	0.185185
104	1	0	n/a	0	10	1	1	0	0	0	0	0	9	0	0	0	9	0	0.1	10	1	0	0	0	0	0	0	0	0	0	0	0	0	0	0	0	0	0	0	0.9	90	1	0	0	0	0	0	0	0
105	1	0	n/a	1	10	12.8	0	0	7	4	0	0	49	0	66	1	49	4	0	0	0	0	0	0	0.0546875	5.46875	1	0.03125	3.125	1	0	0	0	0.03125	3.125	1	0	0	0	0.382812	38.2812	1	0	0	0	0.515625	51.5625	1	0.0078125
106	1	0	n/a	1	10	9.9	42	0	15	29	0	0	4	0	0	4	4	29	0.424242	42.4242	1	0	0	0	0.151515	15.1515	1	0.292929	29.2929	1	0	0	0	0.292929	29.2929	1	0	0	0	0.040404	4.0404	1	0	0	0	0	0	0	0.040404
108	1	0	n/a	1	7	4	0	0	9	0	0	0	17	0	0	2	17	0	0	0	0	0	0	0	0.321429	32.1429	1	0	0	0	0	0	0	0	0	0	0	0	0	0.607143	60.7143	1	0	0	0	0	0	0	0.0714286
109	1	0	n/a	1	9	2	11	0	0	0	0	0	6	0	0	1	6	0	0.611111	61.1111	1	0	0	0	0	0	0	0	0	0	0	0	0	0	0	0	0	0	0	0.333333	33.3333	1	0	0	0	0	0	0	0.0555556
110	1	1	n/a	1	10	6	4	0	0	8	0	0	11	0	8	11	11	8	0.0666667	6.66667	1	0	0	0	0	0	0	0.133333	13.3333	1	0	0	0	0.133333	13.3333	1	0	0	0	0.183333	18.3333	1	0	0	0	0.133333	13.3333	1	0.183333
111	1	0	n/a	1	6	14	0	0	3	4	0	0	11	0	56	0	11	4	0	0	0	0	0	0	0.0357143	3.57143	1	0.047619	4.7619	1	0	0	0	0.047619	4.7619	1	0	0	0	0.130952	13.0952	1	0	0	0	0.666667	66.6667	1	0
112	0	0	n/a	0	8	2	0	0	0	0	0	0	16	0	0	0	16	0	0	0	0	0	0	0	0	0	0	0	0	0	0	0	0	0	0	0	0	0	0	1	100	1	0	0	0	0	0	0	0
113	1	0	n/a	1	5	2	1	0	2	0	0	0	7	0	0	0	7	0	0.1	10	1	0	0	0	0.2	20	1	0	0	0	0	0	0	0	0	0	0	0	0	0.7	70	1	0	0	0	0	0	0	0
114	1	1	n/a	0	4	2.75	2	0	1	0	0	0	1	3	4	0	4	0	0.181818	18.1818	1	0	0	0	0.0909091	9.09091	1	0	0	0	0	0	0	0	0	0	0	0	0	0.0909091	9.09091	1	0.272727	27.2727	10	0.363636	36.3636	1	0
115	1	1	n/a	0	10	3.7	4	0	0	0	0	0	23	9	0	1	32	0	0.108108	10.8108	1	0	0	0	0	0	0	0	0	0	0	0	0	0	0	0	0	0	0	0.621622	62.1622	1	0.243243	24.3243	10	0	0	0	0.027027
116	1	1	n/a	0	10	2.2	8	0	0	0	1	1	11	0	0	1	11	1	0.363636	36.3636	1	0	0	0	0	0	0	0	0	0	0.0454545	4.54545	1	0.0454545	4.54545	1	0.0454545	4.54545	1	0.5	50	1	0	0	0	0	0	0	0.0454545
117	1	0	n/a	1	9	5.1	5	0	0	0	0	0	38	0	0	3	38	0	0.108932	10.8932	1	0	0	0	0	0	0	0	0	0	0	0	0	0	0	0	0	0	0	0.827887	82.7887	1	0	0	0	0	0	0	0.0653595
118	1	0	n/a	0	10	1.5	3	0	0	0	0	0	9	3	0	0	12	0	0.2	20	1	0	0	0	0	0	0	0	0	0	0	0	0	0	0	0	0	0	0	0.6	60	1	0.2	20	10	0	0	0	0
119	0	0	n/a	0	10	1.5	8	0	2	0	0	0	1	0	0	4	1	0	0.533333	53.3333	1	0	0	0	0.133333	13.3333	1	0	0	0	0	0	0	0	0	0	0	0	0	0.0666667	6.66667	1	0	0	0	0	0	0	0.266667
120	1	0	n/a	0	8	1	4	0	0	0	0	4	0	0	0	0	0	0	0.5	50	1	0	0	0	0	0	0	0	0	0	0	0	0	0	0	0	0.5	50	1	0	0	0	0	0	0	0	0	0	0
121	1	0	n/a	1	10	2.2	3	5	0	2	0	0	0	0	8	4	0	2	0.136364	13.6364	1	0.227273	22.7273	1	0	0	0	0.0909091	9.09091	1	0	0	0	0.0909091	9.09091	1	0	0	0	0	0	0	0	0	0	0.363636	36.3636	1	0.181818
122	1	0	n/a	0	8	1	2	0	0	0	0	0	6	0	0	0	6	0	0.25	25	1	0	0	0	0	0	0	0	0	0	0	0	0	0	0	0	0	0	0	0.75	75	1	0	0	0	0	0	0	0
123	1	0	n/a	1	8	3.38	6	0	1	2	0	0	10	0	0	8	10	2	0.221893	22.1893	1	0	0	0	0.0369822	3.69822	1	0.0739645	7.39645	1	0	0	0	0.0739645	7.39645	1	0	0	0	0.369822	36.9822	1	0	0	0	0	0	0	0.295858
124	1	1	n/a	1	5	2.6	2	0	0	2	0	0	5	0	4	0	5	2	0.153846	15.3846	1	0	0	0	0	0	0	0.153846	15.3846	1	0	0	0	0.153846	15.3846	1	0	0	0	0.384615	38.4615	1	0	0	0	0.307692	30.7692	1	0
125	1	1	n/a	1	10	2	5	0	0	0	0	0	0	0	15	0	0	0	0.25	25	1	0	0	0	0	0	0	0	0	0	0	0	0	0	0	0	0	0	0	0	0	0	0	0	0	0.75	75	1	0
126	1	1	n/a	0	8	3.5	10	0	0	1	0	0	0	7	4	6	7	1	0.357143	35.7143	1	0	0	0	0	0	0	0.0357143	3.57143	1	0	0	0	0.0357143	3.57143	1	0	0	0	0	0	0	0.25	25	10	0.142857	14.2857	1	0.214286
128	1	0	n/a	1	10	6.6	0	0	4	2	0	0	8	18	34	0	26	2	0	0	0	0	0	0	0.0606061	6.06061	1	0.030303	3.0303	1	0	0	0	0.030303	3.0303	1	0	0	0	0.121212	12.1212	1	0.272727	27.2727	10	0.515152	51.5152	1	0
129	0	0	n/a	0	5	2	0	0	10	0	0	0	0	0	0	0	0	0	0	0	0	0	0	0	1	100	1	0	0	0	0	0	0	0	0	0	0	0	0	0	0	0	0	0	0	0	0	0	0
130	1	0	n/a	1	9	2.88	0	0	0	0	0	0	25	0	0	1	25	0	0	0	0	0	0	0	0	0	0	0	0	0	0	0	0	0	0	0	0	0	0	0.964506	96.4506	1	0	0	0	0	0	0	0.0385802
131	1	0	n/a	0	5	1	0	0	0	0	0	0	0	0	5	0	0	0	0	0	0	0	0	0	0	0	0	0	0	0	0	0	0	0	0	0	0	0	0	0	0	0	0	0	0	1	100	1	0
133	0	0	n/a	0	9	1.2	4	0	3	0	0	1	2	0	0	0	2	0	0.37037	37.037	1	0	0	0	0.277778	27.7778	1	0	0	0	0	0	0	0	0	0	0.0925926	9.25926	1	0.185185	18.5185	1	0	0	0	0	0	0	0
134	1	0	n/a	0	4	2	0	1	1	0	0	2	0	0	0	4	0	0	0	0	0	0.125	12.5	1	0.125	12.5	1	0	0	0	0	0	0	0	0	0	0.25	25	1	0	0	0	0	0	0	0	0	0	0.5
135	1	1	n/a	0	10	5	37	0	0	3	2	4	2	0	0	1	2	5	0.74	74	1	0	0	0	0	0	0	0.06	6	1	0.04	4	1	0.1	10	1	0.08	8	1	0.04	4	1	0	0	0	0	0	0	0.02
136	1	1	n/a	1	10	10.4	22	0	5	6	2	0	17	0	59	3	17	8	0.211538	21.1538	1	0	0	0	0.0480769	4.80769	1	0.0576923	5.76923	1	0.0192308	1.92308	1	0.0769231	7.69231	1	0	0	0	0.163462	16.3462	1	0	0	0	0.567308	56.7308	1	0.0288462
137	1	1	n/a	0	5	6.6	2	0	0	2	0	0	29	0	0	0	29	2	0.0606061	6.06061	1	0	0	0	0	0	0	0.0606061	6.06061	1	0	0	0	0.0606061	6.06061	1	0	0	0	0.878788	87.8788	1	0	0	0	0	0	0	0
138	1	1	n/a	0	5	4.4	0	0	0	0	0	0	22	0	0	0	22	0	0	0	0	0	0	0	0	0	0	0	0	0	0	0	0	0	0	0	0	0	0	1	100	1	0	0	0	0	0	0	0
139	1	1	n/a	0	10	9	17	0	1	0	0	0	70	2	0	0	72	0	0.188889	18.8889	1	0	0	0	0.0111111	1.11111	1	0	0	0	0	0	0	0	0	0	0	0	0	0.777778	77.7778	1	0.0222222	2.22222	10	0	0	0	0
140	1	0	n/a	1	10	3.2	6	0	2	2	0	0	19	0	0	3	19	2	0.1875	18.75	1	0	0	0	0.0625	6.25	1	0.0625	6.25	1	0	0	0	0.0625	6.25	1	0	0	0	0.59375	59.375	1	0	0	0	0	0	0	0.09375
141	1	0	n/a	1	10	1.5	2	0	0	0	0	0	11	0	0	2	11	0	0.133333	13.3333	1	0	0	0	0	0	0	0	0	0	0	0	0	0	0	0	0	0	0	0.733333	73.3333	1	0	0	0	0	0	0	0.133333
142	0	0	n/a	0	10	5.2	6	0	14	1	0	0	19	0	1	11	19	1	0.115385	11.5385	1	0	0	0	0.269231	26.9231	1	0.0192308	1.92308	1	0	0	0	0.0192308	1.92308	1	0	0	0	0.365385	36.5385	1	0	0	0	0.0192308	1.92308	1	0.211538
144	1	0	n/a	0	10	1	10	0	0	0	0	0	0	0	0	0	0	0	1	100	1	0	0	0	0	0	0	0	0	0	0	0	0	0	0	0	0	0	0	0	0	0	0	0	0	0	0	0	0
145	1	1	n/a	1	10	2	0	0	0	0	0	0	0	0	20	0	0	0	0	0	0	0	0	0	0	0	0	0	0	0	0	0	0	0	0	0	0	0	0	0	0	0	0	0	0	1	100	1	0
146	1	1	n/a	1	7	3	7	3	0	2	0	0	5	0	0	4	5	2	0.333333	33.3333	1	0.142857	14.2857	1	0	0	0	0.0952381	9.52381	1	0	0	0	0.0952381	9.52381	1	0	0	0	0.238095	23.8095	1	0	0	0	0	0	0	0.190476
147	1	0	n/a	0	10	3.1	0	0	0	0	0	0	31	0	0	0	31	0	0	0	0	0	0	0	0	0	0	0	0	0	0	0	0	0	0	0	0	0	0	1	100	1	0	0	0	0	0	0	0
148	1	1	1	1	10	9.4	5	0	7	2	0	0	15	0	51	14	15	2	0.0531915	5.31915	1	0	0	0	0.0744681	7.44681	1	0.0212766	2.12766	1	0	0	0	0.0212766	2.12766	1	0	0	0	0.159574	15.9574	1	0	0	0	0.542553	54.2553	1	0.148936
149	1	1	n/a	0	6	4	1	0	0	2	0	0	16	3	0	2	19	2	0.0416667	4.16667	1	0	0	0	0	0	0	0.0833333	8.33333	1	0	0	0	0.0833333	8.33333	1	0	0	0	0.666667	66.6667	1	0.125	12.5	10	0	0	0	0.0833333
150	1	1	n/a	0	5	2.4	1	0	0	0	0	0	8	0	0	3	8	0	0.0833333	8.33333	1	0	0	0	0	0	0	0	0	0	0	0	0	0	0	0	0	0	0	0.666667	66.6667	1	0	0	0	0	0	0	0.25
151	1	1	n/a	0	10	6.3	0	0	0	0	0	0	55	6	0	2	61	0	0	0	0	0	0	0	0	0	0	0	0	0	0	0	0	0	0	0	0	0	0	0.873016	87.3016	1	0.0952381	9.52381	10	0	0	0	0.031746
152	1	0	n/a	1	5	7.4	3	19	0	0	0	0	0	0	0	15	0	0	0.0810811	8.10811	1	0.513514	51.3514	1	0	0	0	0	0	0	0	0	0	0	0	0	0	0	0	0	0	0	0	0	0	0	0	0	0.405405
153	1	0	n/a	0	7	1.43	2	3	1	0	0	0	0	0	0	4	0	0	0.1998	19.98	1	0.2997	29.97	1	0.0999001	9.99001	1	0	0	0	0	0	0	0	0	0	0	0	0	0	0	0	0	0	0	0	0	0	0.3996
154	1	0	n/a	0	10	1	0	0	0	0	0	0	10	0	0	0	10	0	0	0	0	0	0	0	0	0	0	0	0	0	0	0	0	0	0	0	0	0	0	1	100	1	0	0	0	0	0	0	0
156	1	0	n/a	0	4	1	1	0	0	0	0	0	3	0	0	0	3	0	0.25	25	1	0	0	0	0	0	0	0	0	0	0	0	0	0	0	0	0	0	0	0.75	75	1	0	0	0	0	0	0	0
157	1	0	n/a	0	10	2.1	13	0	1	0	0	0	6	0	0	1	6	0	0.619048	61.9048	1	0	0	0	0.047619	4.7619	1	0	0	0	0	0	0	0	0	0	0	0	0	0.285714	28.5714	1	0	0	0	0	0	0	0.047619
159	1	0	n/a	1	10	2.8	1	0	0	0	0	0	25	0	0	2	25	0	0.0357143	3.57143	1	0	0	0	0	0	0	0	0	0	0	0	0	0	0	0	0	0	0	0.892857	89.2857	1	0	0	0	0	0	0	0.0714286
160	1	1	n/a	0	9	13.33	39	0	1	0	0	0	56	0	0	24	56	0	0.325081	32.5081	1	0	0	0	0.00833542	0.833542	1	0	0	0	0	0	0	0	0	0	0	0	0	0.466783	46.6783	1	0	0	0	0	0	0	0.20005
161	1	0	n/a	1	10	11.7	0	0	4	0	0	0	83	0	27	3	83	0	0	0	0	0	0	0	0.034188	3.4188	1	0	0	0	0	0	0	0	0	0	0	0	0	0.709402	70.9402	1	0	0	0	0.230769	23.0769	1	0.025641
162	1	0	n/a	0	8	1	4	0	0	0	0	0	1	0	0	3	1	0	0.5	50	1	0	0	0	0	0	0	0	0	0	0	0	0	0	0	0	0	0	0	0.125	12.5	1	0	0	0	0	0	0	0.375
163	1	1	n/a	0	9	1.7	0	0	0	0	2	0	4	10	0	1	14	2	0	0	0	0	0	0	0	0	0	0	0	0	0.130719	13.0719	1	0.130719	13.0719	1	0	0	0	0.261438	26.1438	1	0.653595	65.3595	10	0	0	0	0.0653595
164	1	1	n/a	0	5	6	10	0	0	0	0	0	0	0	20	0	0	0	0.333333	33.3333	1	0	0	0	0	0	0	0	0	0	0	0	0	0	0	0	0	0	0	0	0	0	0	0	0	0.666667	66.6667	1	0
165	1	1	n/a	0	5	4.4	6	0	0	0	0	0	0	7	4	6	7	0	0.272727	27.2727	1	0	0	0	0	0	0	0	0	0	0	0	0	0	0	0	0	0	0	0	0	0	0.318182	31.8182	10	0.181818	18.1818	1	0.272727
166	1	1	n/a	1	10	9.9	2	0	5	8	0	0	36	0	47	1	36	8	0.020202	2.0202	1	0	0	0	0.0505051	5.05051	1	0.0808081	8.08081	1	0	0	0	0.0808081	8.08081	1	0	0	0	0.363636	36.3636	1	0	0	0	0.474747	47.4747	1	0.010101
167	1	1	n/a	1	7	2.7	9	0	1	2	0	0	4	0	0	3	4	2	0.47619	47.619	1	0	0	0	0.0529101	5.29101	1	0.10582	10.582	1	0	0	0	0.10582	10.582	1	0	0	0	0.21164	21.164	1	0	0	0	0	0	0	0.15873
168	1	1	n/a	0	10	3.1	9	0	0	0	0	0	16	2	0	5	18	0	0.290323	29.0323	1	0	0	0	0	0	0	0	0	0	0	0	0	0	0	0	0	0	0	0.516129	51.6129	1	0.0645161	6.45161	10	0	0	0	0.16129
170	1	0	0	0	9	2	18	0	0	0	0	0	0	0	0	0	0	0	1	100	1	0	0	0	0	0	0	0	0	0	0	0	0	0	0	0	0	0	0	0	0	0	0	0	0	0	0	0	0
171	0	0	0	0	7	2	4	0	8	0	0	0	0	0	0	0	0	0	0.285714	28.5714	1	0	0	0	0.571429	57.1429	1	0	0	0	0	0	0	0	0	0	0	0	0	0	0	0	0	0	0	0	0	0	0
172	1	0	0	1	6	3	0	0	0	0	0	1	16	0	0	1	16	0	0	0	0	0	0	0	0	0	0	0	0	0	0	0	0	0	0	0	0.0555556	5.55556	1	0.888889	88.8889	1	0	0	0	0	0	0	0.0555556
173	1	0	0	0	10	2.4	1	0	0	0	0	0	0	12	0	11	12	0	0.0416667	4.16667	1	0	0	0	0	0	0	0	0	0	0	0	0	0	0	0	0	0	0	0	0	0	0.5	50	10	0	0	0	0.458333
174	1	0	0	0	7	1.4	2	0	0	0	0	0	8	0	0	0	8	0	0.204082	20.4082	1	0	0	0	0	0	0	0	0	0	0	0	0	0	0	0	0	0	0	0.816327	81.6327	1	0	0	0	0	0	0	0
176	1	0	0	0	10	2.9	0	2	10	0	0	0	0	0	4	2	0	0	0	0	0	0.0689655	6.89655	1	0.344828	34.4828	1	0	0	0	0	0	0	0	0	0	0	0	0	0	0	0	0	0	0	0.137931	13.7931	1	0.0689655
177	1	0	0	0	8	5.1	1	0	0	0	0	0	38	0	0	1	38	0	0.0245098	2.45098	1	0	0	0	0	0	0	0	0	0	0	0	0	0	0	0	0	0	0	0.931373	93.1373	1	0	0	0	0	0	0	0.0245098
178	1	0	0	0	10	1	10	0	0	0	0	0	0	0	0	0	0	0	1	100	1	0	0	0	0	0	0	0	0	0	0	0	0	0	0	0	0	0	0	0	0	0	0	0	0	0	0	0	0
179	1	0	0	0	9	1.4	1	0	0	0	0	0	6	4	2	0	10	0	0.0793651	7.93651	1	0	0	0	0	0	0	0	0	0	0	0	0	0	0	0	0	0	0	0.47619	47.619	1	0.31746	31.746	10	0.15873	15.873	1	0
180	1	0	0	1	10	5.7	1	0	0	0	0	0	56	0	0	0	56	0	0.0175439	1.75439	1	0	0	0	0	0	0	0	0	0	0	0	0	0	0	0	0	0	0	0.982456	98.2456	1	0	0	0	0	0	0	0
181	1	1	1	0	10	6.1	17	0	1	0	0	0	3	0	40	0	3	0	0.278689	27.8689	1	0	0	0	0.0163934	1.63934	1	0	0	0	0	0	0	0	0	0	0	0	0	0.0491803	4.91803	1	0	0	0	0.655738	65.5738	1	0
182	1	0	0	0	6	4	12	9	0	0	0	0	0	0	0	3	0	0	0.5	50	1	0.375	37.5	1	0	0	0	0	0	0	0	0	0	0	0	0	0	0	0	0	0	0	0	0	0	0	0	0	0.125
183	1	0	0	0	4	8.75	4	0	2	0	0	0	17	0	9	4	17	0	0.114286	11.4286	1	0	0	0	0.0571429	5.71429	1	0	0	0	0	0	0	0	0	0	0	0	0	0.485714	48.5714	1	0	0	0	0.257143	25.7143	1	0.114286
184	1	0	0	0	8	3.6	1	0	1	0	0	0	26	0	0	1	26	0	0.0347222	3.47222	1	0	0	0	0.0347222	3.47222	1	0	0	0	0	0	0	0	0	0	0	0	0	0.902778	90.2778	1	0	0	0	0	0	0	0.0347222
186	1	1	1	1	10	2.5	13	0	1	1	0	0	4	4	0	2	8	1	0.52	52	1	0	0	0	0.04	4	1	0.04	4	1	0	0	0	0.04	4	1	0	0	0	0.16	16	1	0.16	16	10	0	0	0	0.08
187	1	0	0	0	10	3.1	1	0	0	2	0	0	27	0	0	1	27	2	0.0322581	3.22581	1	0	0	0	0	0	0	0.0645161	6.45161	1	0	0	0	0.0645161	6.45161	1	0	0	0	0.870968	87.0968	1	0	0	0	0	0	0	0.0322581
189	1	0	0	0	10	1.9	12	2	0	0	0	0	0	0	0	5	0	0	0.631579	63.1579	1	0.105263	10.5263	1	0	0	0	0	0	0	0	0	0	0	0	0	0	0	0	0	0	0	0	0	0	0	0	0	0.263158
190	1	0	0	0	7	1	3	1	0	0	0	0	0	0	0	3	0	0	0.428571	42.8571	1	0.142857	14.2857	1	0	0	0	0	0	0	0	0	0	0	0	0	0	0	0	0	0	0	0	0	0	0	0	0	0.428571
191	0	0	0	0	8	2	9	0	0	0	0	0	0	0	7	0	0	0	0.5625	56.25	1	0	0	0	0	0	0	0	0	0	0	0	0	0	0	0	0	0	0	0	0	0	0	0	0	0.4375	43.75	1	0
192	1	1	0	0	7	6.57	24	0	0	2	0	0	2	4	14	0	6	2	0.521853	52.1853	1	0	0	0	0	0	0	0.0434877	4.34877	1	0	0	0	0.0434877	4.34877	1	0	0	0	0.0434877	4.34877	1	0.0869754	8.69754	10	0.304414	30.4414	1	0
193	1	1	0	0	9	1	0	0	0	0	0	0	8	0	0	1	8	0	0	0	0	0	0	0	0	0	0	0	0	0	0	0	0	0	0	0	0	0	0	0.888889	88.8889	1	0	0	0	0	0	0	0.111111
195	1	0	0	0	10	1	0	0	0	0	0	0	10	0	0	0	10	0	0	0	0	0	0	0	0	0	0	0	0	0	0	0	0	0	0	0	0	0	0	1	100	1	0	0	0	0	0	0	0
196	1	0	0	0	10	1.2	0	0	0	0	0	0	12	0	0	2	12	0	0	0	0	0	0	0	0	0	0	0	0	0	0	0	0	0	0	0	0	0	0	1	100	1	0	0	0	0	0	0	0.166667
197	1	0	0	0	5	1.2	0	2	0	0	0	0	1	0	0	3	1	0	0	0	0	0.333333	33.3333	1	0	0	0	0	0	0	0	0	0	0	0	0	0	0	0	0.166667	16.6667	1	0	0	0	0	0	0	0.5
199	1	0	0	1	10	12.9	17	19	4	4	0	0	55	0	0	30	55	4	0.131783	13.1783	1	0.147287	14.7287	1	0.0310078	3.10078	1	0.0310078	3.10078	1	0	0	0	0.0310078	3.10078	1	0	0	0	0.426357	42.6357	1	0	0	0	0	0	0	0.232558
200	1	0	0	0	10	4.7	19	10	0	0	0	0	0	0	0	18	0	0	0.404255	40.4255	1	0.212766	21.2766	1	0	0	0	0	0	0	0	0	0	0	0	0	0	0	0	0	0	0	0	0	0	0	0	0	0.382979
201	1	0	1	0	10	2	1	0	0	0	0	0	10	8	0	1	18	0	0.05	5	1	0	0	0	0	0	0	0	0	0	0	0	0	0	0	0	0	0	0	0.5	50	1	0.4	40	10	0	0	0	0.05
202	1	0	0	0	10	5	13	0	17	2	0	0	16	0	0	0	16	2	0.26	26	1	0	0	0	0.34	34	1	0.04	4	1	0	0	0	0.04	4	1	0	0	0	0.32	32	1	0	0	0	0	0	0	0
203	1	0	0	0	5	1	0	0	0	0	0	0	5	0	0	0	5	0	0	0	0	0	0	0	0	0	0	0	0	0	0	0	0	0	0	0	0	0	0	1	100	1	0	0	0	0	0	0	0
204	1	0	0	0	10	2.6	0	0	0	0	0	0	19	0	0	6	19	0	0	0	0	0	0	0	0	0	0	0	0	0	0	0	0	0	0	0	0	0	0	0.730769	73.0769	1	0	0	0	0	0	0	0.230769
205	1	0	0	0	10	1.2	1	0	0	0	0	0	11	0	0	0	11	0	0.0833333	8.33333	1	0	0	0	0	0	0	0	0	0	0	0	0	0	0	0	0	0	0	0.916667	91.6667	1	0	0	0	0	0	0	0
206	1	0	1	1	10	3.2	1	0	0	0	0	0	30	0	0	1	30	0	0.03125	3.125	1	0	0	0	0	0	0	0	0	0	0	0	0	0	0	0	0	0	0	0.9375	93.75	1	0	0	0	0	0	0	0.03125
207	1	0	0	0	5	1	1	3	0	0	0	0	0	0	0	1	0	0	0.2	20	1	0.6	60	1	0	0	0	0	0	0	0	0	0	0	0	0	0	0	0	0	0	0	0	0	0	0	0	0	0.2
208	1	0	0	0	10	1	10	0	0	0	0	0	0	0	0	0	0	0	1	100	1	0	0	0	0	0	0	0	0	0	0	0	0	0	0	0	0	0	0	0	0	0	0	0	0	0	0	0	0
209	1	0	1	1	10	15.2	33	24	7	12	0	0	37	0	0	36	37	12	0.217105	21.7105	1	0.157895	15.7895	1	0.0460526	4.60526	1	0.0789474	7.89474	1	0	0	0	0.0789474	7.89474	1	0	0	0	0.243421	24.3421	1	0	0	0	0	0	0	0.236842
210	1	0	0	0	6	3.5	0	0	1	0	0	0	19	0	0	1	19	0	0	0	0	0	0	0	0.047619	4.7619	1	0	0	0	0	0	0	0	0	0	0	0	0	0.904762	90.4762	1	0	0	0	0	0	0	0.047619
211	1	0	0	0	10	1	0	0	0	0	0	0	10	0	0	0	10	0	0	0	0	0	0	0	0	0	0	0	0	0	0	0	0	0	0	0	0	0	0	1	100	1	0	0	0	0	0	0	0
212	1	0	1	1	10	10.3	9	0	3	4	0	0	87	0	0	0	87	4	0.0873786	8.73786	1	0	0	0	0.0291262	2.91262	1	0.038835	3.8835	1	0	0	0	0.038835	3.8835	1	0	0	0	0.84466	84.466	1	0	0	0	0	0	0	0
213	1	0	0	1	10	2.8	1	0	1	0	0	0	26	0	0	0	26	0	0.0357143	3.57143	1	0	0	0	0.0357143	3.57143	1	0	0	0	0	0	0	0	0	0	0	0	0	0.928571	92.8571	1	0	0	0	0	0	0	0
214	1	0	0	0	10	1	2	0	0	0	0	0	8	0	0	0	8	0	0.2	20	1	0	0	0	0	0	0	0	0	0	0	0	0	0	0	0	0	0	0	0.8	80	1	0	0	0	0	0	0	0
215	1	1	0	1	7	2	0	0	0	0	0	0	0	0	14	0	0	0	0	0	0	0	0	0	0	0	0	0	0	0	0	0	0	0	0	0	0	0	0	0	0	0	0	0	0	1	100	1	0
216	1	1	1	0	10	2	0	0	0	0	0	0	14	6	0	0	20	0	0	0	0	0	0	0	0	0	0	0	0	0	0	0	0	0	0	0	0	0	0	0.7	70	1	0.3	30	10	0	0	0	0
217	1	0	0	0	10	11.2	7	0	4	8	0	0	86	0	2	4	86	8	0.0625	6.25	1	0	0	0	0.0357143	3.57143	1	0.0714286	7.14286	1	0	0	0	0.0714286	7.14286	1	0	0	0	0.767857	76.7857	1	0	0	0	0.0178571	1.78571	1	0.0357143
219	1	0	0	0	5	1.6	0	3	1	0	0	0	0	0	0	4	0	0	0	0	0	0.375	37.5	1	0.125	12.5	1	0	0	0	0	0	0	0	0	0	0	0	0	0	0	0	0	0	0	0	0	0	0.5
220	1	0	0	1	9	3.55	5	0	4	5	0	0	10	0	0	6	10	5	0.156495	15.6495	1	0	0	0	0.125196	12.5196	1	0.156495	15.6495	1	0	0	0	0.156495	15.6495	1	0	0	0	0.312989	31.2989	1	0	0	0	0	0	0	0.187793
221	1	1	0	0	6	3.66	4	0	0	0	0	0	9	1	0	8	10	0	0.182149	18.2149	1	0	0	0	0	0	0	0	0	0	0	0	0	0	0	0	0	0	0	0.409836	40.9836	1	0.0455373	4.55373	10	0	0	0	0.364299
222	1	1	1	1	10	5.6	28	0	1	0	0	0	3	21	0	3	24	0	0.5	50	1	0	0	0	0.0178571	1.78571	1	0	0	0	0	0	0	0	0	0	0	0	0	0.0535714	5.35714	1	0.375	37.5	10	0	0	0	0.0535714
223	1	0	0	1	8	5.13	7	21	0	0	0	0	3	0	0	9	3	0	0.170565	17.0565	1	0.511696	51.1696	1	0	0	0	0	0	0	0	0	0	0	0	0	0	0	0	0.0730994	7.30994	1	0	0	0	0	0	0	0.219298
224	1	0	0	0	10	3.5	5	0	1	0	0	0	28	0	0	1	28	0	0.142857	14.2857	1	0	0	0	0.0285714	2.85714	1	0	0	0	0	0	0	0	0	0	0	0	0	0.8	80	1	0	0	0	0	0	0	0.0285714
225	1	0	0	1	10	3.3	9	2	1	0	0	1	5	7	0	6	12	0	0.272727	27.2727	1	0.0606061	6.06061	1	0.030303	3.0303	1	0	0	0	0	0	0	0	0	0	0.030303	3.0303	1	0.151515	15.1515	1	0.212121	21.2121	10	0	0	0	0.181818
226	1	0	0	1	10	2.9	0	0	1	0	0	0	26	0	0	2	26	0	0	0	0	0	0	0	0.0344828	3.44828	1	0	0	0	0	0	0	0	0	0	0	0	0	0.896552	89.6552	1	0	0	0	0	0	0	0.0689655
227	1	0	0	1	5	7.8	7	28	0	0	0	0	0	0	0	4	0	0	0.179487	17.9487	1	0.717949	71.7949	1	0	0	0	0	0	0	0	0	0	0	0	0	0	0	0	0	0	0	0	0	0	0	0	0	0.102564
228	1	0	0	0	10	3.2	0	0	0	0	0	0	27	3	0	2	30	0	0	0	0	0	0	0	0	0	0	0	0	0	0	0	0	0	0	0	0	0	0	0.84375	84.375	1	0.09375	9.375	10	0	0	0	0.0625
229	1	0	0	0	6	1	1	3	0	0	0	0	0	0	0	2	0	0	0.166667	16.6667	1	0.5	50	1	0	0	0	0	0	0	0	0	0	0	0	0	0	0	0	0	0	0	0	0	0	0	0	0	0.333333
230	1	0	1	1	10	10.7	35	0	2	7	0	0	22	0	38	3	22	7	0.327103	32.7103	1	0	0	0	0.0186916	1.86916	1	0.0654206	6.54206	1	0	0	0	0.0654206	6.54206	1	0	0	0	0.205607	20.5607	1	0	0	0	0.35514	35.514	1	0.0280374
232	1	0	0	0	7	2.7	0	0	0	0	0	0	19	0	0	0	19	0	0	0	0	0	0	0	0	0	0	0	0	0	0	0	0	0	0	0	0	0	0	1.00529	100.529	1	0	0	0	0	0	0	0
233	1	0	1	0	10	2.7	0	0	0	0	0	0	25	0	0	2	25	0	0	0	0	0	0	0	0	0	0	0	0	0	0	0	0	0	0	0	0	0	0	0.925926	92.5926	1	0	0	0	0	0	0	0.0740741
234	1	0	0	0	10	5.9	4	11	0	0	0	0	26	0	0	18	26	0	0.0677966	6.77966	1	0.186441	18.6441	1	0	0	0	0	0	0	0	0	0	0	0	0	0	0	0	0.440678	44.0678	1	0	0	0	0	0	0	0.305085
235	0	0	0	0	10	2	8	0	11	0	0	0	0	0	1	0	0	0	0.4	40	1	0	0	0	0.55	55	1	0	0	0	0	0	0	0	0	0	0	0	0	0	0	0	0	0	0	0.05	5	1	0
236	1	0	0	1	8	7.6	2	0	0	0	0	0	38	0	19	2	38	0	0.0328947	3.28947	1	0	0	0	0	0	0	0	0	0	0	0	0	0	0	0	0	0	0	0.625	62.5	1	0	0	0	0.3125	31.25	1	0.0328947
237	1	1	0	0	10	5.6	0	0	0	0	0	0	0	9	46	1	9	0	0	0	0	0	0	0	0	0	0	0	0	0	0	0	0	0	0	0	0	0	0	0	0	0	0.160714	16.0714	10	0.821429	82.1429	1	0.0178571
238	1	1	1	0	10	3.5	27	0	0	0	0	1	3	1	0	3	4	0	0.771429	77.1429	1	0	0	0	0	0	0	0	0	0	0	0	0	0	0	0	0.0285714	2.85714	1	0.0857143	8.57143	1	0.0285714	2.85714	10	0	0	0	0.0857143
239	1	1	1	0	10	7	0	0	0	0	0	0	0	0	70	0	0	0	0	0	0	0	0	0	0	0	0	0	0	0	0	0	0	0	0	0	0	0	0	0	0	0	0	0	0	1	100	1	0
240	1	0	0	1	10	11.4	9	0	5	0	0	0	94	1	0	5	95	0	0.0789474	7.89474	1	0	0	0	0.0438596	4.38596	1	0	0	0	0	0	0	0	0	0	0	0	0	0.824561	82.4561	1	0.00877193	0.877193	10	0	0	0	0.0438596
241	1	0	1	1	9	5.88	28	12	0	0	0	0	1	0	0	12	1	0	0.529101	52.9101	1	0.226757	22.6757	1	0	0	0	0	0	0	0	0	0	0	0	0	0	0	0	0.0188964	1.88964	1	0	0	0	0	0	0	0.226757
242	1	0	0	1	7	3.29	3	0	0	0	0	0	1	0	0	19	1	0	0.130265	13.0265	1	0	0	0	0	0	0	0	0	0	0	0	0	0	0	0	0	0	0	0.0434216	4.34216	1	0	0	0	0	0	0	0.825011
243	1	0	0	1	10	3.5	3	0	0	0	0	0	27	0	5	0	27	0	0.0857143	8.57143	1	0	0	0	0	0	0	0	0	0	0	0	0	0	0	0	0	0	0	0.771429	77.1429	1	0	0	0	0.142857	14.2857	1	0
244	1	0	0	0	10	4.4	2	0	0	0	0	0	38	0	0	4	38	0	0.0454545	4.54545	1	0	0	0	0	0	0	0	0	0	0	0	0	0	0	0	0	0	0	0.863636	86.3636	1	0	0	0	0	0	0	0.0909091
245	0	0	0	0	6	2	11	0	0	0	0	0	0	0	0	1	0	0	0.916667	91.6667	1	0	0	0	0	0	0	0	0	0	0	0	0	0	0	0	0	0	0	0	0	0	0	0	0	0	0	0	0.0833333
246	1	0	0	0	10	2.2	5	0	0	0	0	1	10	0	0	6	10	0	0.227273	22.7273	1	0	0	0	0	0	0	0	0	0	0	0	0	0	0	0	0.0454545	4.54545	1	0.454545	45.4545	1	0	0	0	0	0	0	0.272727
247	1	1	0	1	10	13.5	6	0	0	0	0	0	81	0	38	10	81	0	0.0444444	4.44444	1	0	0	0	0	0	0	0	0	0	0	0	0	0	0	0	0	0	0	0.6	60	1	0	0	0	0.281481	28.1481	1	0.0740741
248	1	0	0	1	8	10.38	9	30	3	0	0	2	5	0	0	34	5	0	0.108382	10.8382	1	0.361272	36.1272	1	0.0361272	3.61272	1	0	0	0	0	0	0	0	0	0	0.0240848	2.40848	1	0.0602119	6.02119	1	0	0	0	0	0	0	0.409441
249	1	0	0	1	10	5.5	26	4	1	0	0	1	8	0	0	15	8	0	0.472727	47.2727	1	0.0727273	7.27273	1	0.0181818	1.81818	1	0	0	0	0	0	0	0	0	0	0.0181818	1.81818	1	0.145455	14.5455	1	0	0	0	0	0	0	0.272727
250	1	0	0	0	10	1.8	1	2	0	0	4	0	8	0	0	2	8	4	0.0555556	5.55556	1	0.111111	11.1111	1	0	0	0	0	0	0	0.222222	22.2222	1	0.222222	22.2222	1	0	0	0	0.444444	44.4444	1	0	0	0	0	0	0	0.111111
251	1	0	0	1	9	5.22	10	21	0	0	0	0	8	0	0	8	8	0	0.212857	21.2857	1	0.446999	44.6999	1	0	0	0	0	0	0	0	0	0	0	0	0	0	0	0	0.170285	17.0285	1	0	0	0	0	0	0	0.170285
252	1	0	0	0	6	2.75	4	4	0	0	0	0	0	0	0	3	0	0	0.242424	24.2424	1	0.242424	24.2424	1	0	0	0	0	0	0	0	0	0	0	0	0	0	0	0	0	0	0	0	0	0	0	0	0	0.181818
253	1	1	1	1	10	8.8	7	0	0	0	0	0	0	0	80	1	0	0	0.0795455	7.95455	1	0	0	0	0	0	0	0	0	0	0	0	0	0	0	0	0	0	0	0	0	0	0	0	0	0.909091	90.9091	1	0.0113636
254	1	1	1	1	10	3.9	15	0	7	8	0	0	5	0	3	1	5	8	0.384615	38.4615	1	0	0	0	0.179487	17.9487	1	0.205128	20.5128	1	0	0	0	0.205128	20.5128	1	0	0	0	0.128205	12.8205	1	0	0	0	0.0769231	7.69231	1	0.025641
255	1	0	0	1	8	11	19	0	5	2	0	0	59	1	1	0	60	2	0.215909	21.5909	1	0	0	0	0.0568182	5.68182	1	0.0227273	2.27273	1	0	0	0	0.0227273	2.27273	1	0	0	0	0.670455	67.0455	1	0.0113636	1.13636	10	0.0113636	1.13636	1	0
256	0	0	1	0	6	1	1	0	3	0	0	0	0	0	0	2	0	0	0.166667	16.6667	1	0	0	0	0.5	50	1	0	0	0	0	0	0	0	0	0	0	0	0	0	0	0	0	0	0	0	0	0	0.333333
257	1	0	0	1	10	5.5	6	0	0	0	10	0	33	0	0	6	33	10	0.109091	10.9091	1	0	0	0	0	0	0	0	0	0	0.181818	18.1818	1	0.181818	18.1818	1	0	0	0	0.6	60	1	0	0	0	0	0	0	0.109091
258	1	0	0	1	8	4.25	4	18	0	0	0	0	0	0	0	12	0	0	0.117647	11.7647	1	0.529412	52.9412	1	0	0	0	0	0	0	0	0	0	0	0	0	0	0	0	0	0	0	0	0	0	0	0	0	0.352941
259	0	0	0	0	7	2	7	0	0	0	0	0	7	0	0	0	7	0	0.5	50	1	0	0	0	0	0	0	0	0	0	0	0	0	0	0	0	0	0	0	0.5	50	1	0	0	0	0	0	0	0
261	1	0	0	1	10	11.2	3	66	5	2	0	0	0	0	0	36	0	2	0.0267857	2.67857	1	0.589286	58.9286	1	0.0446429	4.46429	1	0.0178571	1.78571	1	0	0	0	0.0178571	1.78571	1	0	0	0	0	0	0	0	0	0	0	0	0	0.321429
262	1	0	0	0	5	1	0	1	0	0	0	1	0	0	0	2	0	0	0	0	0	0.2	20	1	0	0	0	0	0	0	0	0	0	0	0	0	0.2	20	1	0	0	0	0	0	0	0	0	0	0.4
263	1	0	0	1	9	7.78	1	0	1	0	2	0	60	0	0	4	60	2	0.0142816	1.42816	1	0	0	0	0.0142816	1.42816	1	0	0	0	0.0285633	2.85633	1	0.0285633	2.85633	1	0	0	0	0.856898	85.6898	1	0	0	0	0	0	0	0.0571265
264	1	0	0	0	7	3	0	0	0	0	0	0	21	0	0	0	21	0	0	0	0	0	0	0	0	0	0	0	0	0	0	0	0	0	0	0	0	0	0	1	100	1	0	0	0	0	0	0	0
265	1	0	0	1	10	7.3	10	8	0	2	0	0	35	0	0	23	35	2	0.136986	13.6986	1	0.109589	10.9589	1	0	0	0	0.0273973	2.73973	1	0	0	0	0.0273973	2.73973	1	0	0	0	0.479452	47.9452	1	0	0	0	0	0	0	0.315068
266	1	0	0	1	8	5	2	0	0	0	0	0	35	0	0	3	35	0	0.05	5	1	0	0	0	0	0	0	0	0	0	0	0	0	0	0	0	0	0	0	0.875	87.5	1	0	0	0	0	0	0	0.075
267	0	0	0	0	10	2	4	0	14	0	0	0	0	0	0	2	0	0	0.2	20	1	0	0	0	0.7	70	1	0	0	0	0	0	0	0	0	0	0	0	0	0	0	0	0	0	0	0	0	0	0.1
268	1	0	0	1	10	11.6	10	28	0	0	0	0	46	0	0	32	46	0	0.0862069	8.62069	1	0.241379	24.1379	1	0	0	0	0	0	0	0	0	0	0	0	0	0	0	0	0.396552	39.6552	1	0	0	0	0	0	0	0.275862
269	1	0	0	1	7	5	7	15	0	0	0	0	6	0	0	7	6	0	0.2	20	1	0.428571	42.8571	1	0	0	0	0	0	0	0	0	0	0	0	0	0	0	0	0.171429	17.1429	1	0	0	0	0	0	0	0.2
271	1	1	1	0	6	4.38	16	0	0	2	0	1	0	0	11	4	0	2	0.608828	60.8828	1	0	0	0	0	0	0	0.0761035	7.61035	1	0	0	0	0.0761035	7.61035	1	0.0380518	3.80518	1	0	0	0	0	0	0	0.418569	41.8569	1	0.152207
272	1	1	0	0	8	4.89	12	0	0	0	0	0	19	3	0	2	22	0	0.306748	30.6748	1	0	0	0	0	0	0	0	0	0	0	0	0	0	0	0	0	0	0	0.485685	48.5685	1	0.0766871	7.66871	10	0	0	0	0.0511247
273	1	1	0	1	10	8.4	1	0	0	0	0	0	0	0	79	4	0	0	0.0119048	1.19048	1	0	0	0	0	0	0	0	0	0	0	0	0	0	0	0	0	0	0	0	0	0	0	0	0	0.940476	94.0476	1	0.047619
274	1	1	1	0	10	3	3	5	0	0	0	0	9	9	0	4	18	0	0.1	10	1	0.166667	16.6667	1	0	0	0	0	0	0	0	0	0	0	0	0	0	0	0	0.3	30	1	0.3	30	10	0	0	0	0.133333
275	1	1	0	0	4	2.5	0	0	0	0	0	0	9	0	0	1	9	0	0	0	0	0	0	0	0	0	0	0	0	0	0	0	0	0	0	0	0	0	0	0.9	90	1	0	0	0	0	0	0	0.1
276	1	1	1	0	10	8	0	0	0	0	0	0	0	0	78	0	0	0	0	0	0	0	0	0	0	0	0	0	0	0	0	0	0	0	0	0	0	0	0	0	0	0	0	0	0	0.975	97.5	1	0
278	1	1	1	0	4	4	0	0	0	2	0	0	86	0	0	0	86	2	0	0	0	0	0	0	0	0	0	0.125	12.5	1	0	0	0	0.125	12.5	1	0	0	0	5.375	537.5	1	0	0	0	0	0	0	0
280	0	0	0	0	10	1.9	4	0	2	0	0	6	4	0	1	2	4	0	0.210526	21.0526	1	0	0	0	0.105263	10.5263	1	0	0	0	0	0	0	0	0	0	0.315789	31.5789	1	0.210526	21.0526	1	0	0	0	0.0526316	5.26316	1	0.105263
281	1	0	0	0	10	4.5	5	0	3	0	0	0	16	16	0	5	32	0	0.111111	11.1111	1	0	0	0	0.0666667	6.66667	1	0	0	0	0	0	0	0	0	0	0	0	0	0.355556	35.5556	1	0.355556	35.5556	10	0	0	0	0.111111
282	1	0	0	1	10	7.3	0	0	0	0	0	0	72	0	0	0	72	0	0	0	0	0	0	0	0	0	0	0	0	0	0	0	0	0	0	0	0	0	0	0.986301	98.6301	1	0	0	0	0	0	0	0
283	1	0	0	1	6	6	0	0	0	0	0	0	35	0	0	1	35	0	0	0	0	0	0	0	0	0	0	0	0	0	0	0	0	0	0	0	0	0	0	0.972222	97.2222	1	0	0	0	0	0	0	0.0277778
284	1	0	0	1	10	4.5	5	0	0	0	0	0	39	1	0	0	40	0	0.111111	11.1111	1	0	0	0	0	0	0	0	0	0	0	0	0	0	0	0	0	0	0	0.866667	86.6667	1	0.0222222	2.22222	10	0	0	0	0
285	1	0	1	1	10	4.2	12	9	0	0	0	1	0	0	0	19	0	0	0.285714	28.5714	1	0.214286	21.4286	1	0	0	0	0	0	0	0	0	0	0	0	0	0.0238095	2.38095	1	0	0	0	0	0	0	0	0	0	0.452381
286	1	0	0	0	10	2	0	0	1	1	0	0	15	0	0	3	15	1	0	0	0	0	0	0	0.05	5	1	0.05	5	1	0	0	0	0.05	5	1	0	0	0	0.75	75	1	0	0	0	0	0	0	0.15
287	1	0	0	1	10	6.9	2	0	1	0	0	0	0	2	65	0	2	0	0.0289855	2.89855	1	0	0	0	0.0144928	1.44928	1	0	0	0	0	0	0	0	0	0	0	0	0	0	0	0	0.0289855	2.89855	10	0.942029	94.2029	1	0
288	1	0	1	0	6	4	6	0	0	3	0	0	14	1	0	0	15	3	0.25	25	1	0	0	0	0	0	0	0.125	12.5	1	0	0	0	0.125	12.5	1	0	0	0	0.583333	58.3333	1	0.0416667	4.16667	10	0	0	0	0
289	1	0	0	0	10	17	2	0	0	2	0	0	6	0	0	7	6	2	0.0117647	1.17647	1	0	0	0	0	0	0	0.0117647	1.17647	1	0	0	0	0.0117647	1.17647	1	0	0	0	0.0352941	3.52941	1	0	0	0	0	0	0	0.0411765
291	1	0	0	0	10	2.1	1	0	0	0	0	0	18	0	0	2	18	0	0.047619	4.7619	1	0	0	0	0	0	0	0	0	0	0	0	0	0	0	0	0	0	0	0.857143	85.7143	1	0	0	0	0	0	0	0.0952381
293	1	0	0	1	8	16.38	8	32	0	0	0	0	15	0	0	21	15	0	0.0610501	6.10501	1	0.2442	24.42	1	0	0	0	0	0	0	0	0	0	0	0	0	0	0	0	0.114469	11.4469	1	0	0	0	0	0	0	0.160256
294	1	0	0	0	3	3	0	6	0	0	0	0	0	0	0	3	0	0	0	0	0	0.666667	66.6667	1	0	0	0	0	0	0	0	0	0	0	0	0	0	0	0	0	0	0	0	0	0	0	0	0	0.333333
295	0	0	0	0	10	1.5	0	0	4	0	0	0	0	0	8	1	0	0	0	0	0	0	0	0	0.266667	26.6667	1	0	0	0	0	0	0	0	0	0	0	0	0	0	0	0	0	0	0	0.533333	53.3333	1	0.0666667
296	1	0	0	1	9	9.55	42	9	0	0	0	0	10	0	0	25	10	0	0.488656	48.8656	1	0.104712	10.4712	1	0	0	0	0	0	0	0	0	0	0	0	0	0	0	0	0.116347	11.6347	1	0	0	0	0	0	0	0.290867
298	1	0	0	1	10	10.1	8	3	1	0	0	0	77	0	0	21	77	0	0.0792079	7.92079	1	0.029703	2.9703	1	0.00990099	0.990099	1	0	0	0	0	0	0	0	0	0	0	0	0	0.762376	76.2376	1	0	0	0	0	0	0	0.207921
299	1	0	0	0	7	7.29	3	9	1	0	0	0	27	0	0	10	27	0	0.0587889	5.87889	1	0.176367	17.6367	1	0.0195963	1.95963	1	0	0	0	0	0	0	0	0	0	0	0	0	0.529101	52.9101	1	0	0	0	0	0	0	0.195963
300	1	0	0	1	5	2.2	2	6	0	0	0	0	0	0	0	3	0	0	0.181818	18.1818	1	0.545455	54.5455	1	0	0	0	0	0	0	0	0	0	0	0	0	0	0	0	0	0	0	0	0	0	0	0	0	0.272727
301	1	0	0	0	10	2.9	7	8	0	0	0	0	4	1	0	9	5	0	0.241379	24.1379	1	0.275862	27.5862	1	0	0	0	0	0	0	0	0	0	0	0	0	0	0	0	0.137931	13.7931	1	0.0344828	3.44828	10	0	0	0	0.310345
302	1	0	0	0	10	1	0	0	0	0	0	0	0	8	0	1	8	0	0	0	0	0	0	0	0	0	0	0	0	0	0	0	0	0	0	0	0	0	0	0	0	0	0.8	80	10	0	0	0	0.1
303	1	1	1	1	7	7.43	23	0	2	0	0	0	18	0	0	10	18	0	0.442223	44.2223	1	0	0	0	0.0384541	3.84541	1	0	0	0	0	0	0	0	0	0	0	0	0	0.346087	34.6087	1	0	0	0	0	0	0	0.192271
304	1	1	0	1	10	4.2	14	0	2	0	0	0	3	21	0	2	24	0	0.333333	33.3333	1	0	0	0	0.047619	4.7619	1	0	0	0	0	0	0	0	0	0	0	0	0	0.0714286	7.14286	1	0.5	50	10	0	0	0	0.047619
305	1	0	0	1	10	2.9	0	0	0	0	0	0	29	0	0	0	29	0	0	0	0	0	0	0	0	0	0	0	0	0	0	0	0	0	0	0	0	0	0	1	100	1	0	0	0	0	0	0	0
306	1	0	0	0	6	2.33	1	0	0	0	0	0	9	3	0	0	12	0	0.0715308	7.15308	1	0	0	0	0	0	0	0	0	0	0	0	0	0	0	0	0	0	0	0.643777	64.3777	1	0.214592	21.4592	10	0	0	0	0
307	1	0	1	0	9	3.77	2	0	0	0	0	0	27	1	0	4	28	0	0.0589449	5.89449	1	0	0	0	0	0	0	0	0	0	0	0	0	0	0	0	0	0	0	0.795756	79.5756	1	0.0294724	2.94724	10	0	0	0	0.11789
308	1	0	0	0	9	3	2	1	0	0	0	0	21	3	0	0	24	0	0.0740741	7.40741	1	0.037037	3.7037	1	0	0	0	0	0	0	0	0	0	0	0	0	0	0	0	0.777778	77.7778	1	0.111111	11.1111	10	0	0	0	0
309	1	0	0	1	4	4.25	3	4	0	0	0	0	4	0	0	6	4	0	0.176471	17.6471	1	0.235294	23.5294	1	0	0	0	0	0	0	0	0	0	0	0	0	0	0	0	0.235294	23.5294	1	0	0	0	0	0	0	0.352941
311	1	1	1	1	10	2	1	0	0	1	0	1	11	1	1	4	12	1	0.05	5	1	0	0	0	0	0	0	0.05	5	1	0	0	0	0.05	5	1	0.05	5	1	0.55	55	1	0.05	5	10	0.05	5	1	0.2
313	1	0	0	1	8	17	0	0	0	0	0	0	0	80	56	0	80	0	0	0	0	0	0	0	0	0	0	0	0	0	0	0	0	0	0	0	0	0	0	0	0	0	0.588235	58.8235	10	0.411765	41.1765	1	0
314	1	0	0	1	8	15.5	1	0	4	6	0	0	1	46	92	2	47	6	0.00806452	0.806452	1	0	0	0	0.0322581	3.22581	1	0.0483871	4.83871	1	0	0	0	0.0483871	4.83871	1	0	0	0	0.00806452	0.806452	1	0.370968	37.0968	10	0.741935	74.1935	1	0.016129
315	1	0	0	0	10	2	0	0	0	0	0	0	0	20	0	0	20	0	0	0	0	0	0	0	0	0	0	0	0	0	0	0	0	0	0	0	0	0	0	0	0	0	1	100	10	0	0	0	0
316	1	0	0	0	7	1.43	4	4	0	0	0	0	0	0	0	2	0	0	0.3996	39.96	1	0.3996	39.96	1	0	0	0	0	0	0	0	0	0	0	0	0	0	0	0	0	0	0	0	0	0	0	0	0	0.1998
317	1	0	0	0	7	4.14	10	7	1	0	0	0	4	0	0	7	4	0	0.345066	34.5066	1	0.241546	24.1546	1	0.0345066	3.45066	1	0	0	0	0	0	0	0	0	0	0	0	0	0.138026	13.8026	1	0	0	0	0	0	0	0.241546
318	1	1	0	0	10	2.7	0	0	1	0	0	0	1	0	24	0	1	0	0	0	0	0	0	0	0.037037	3.7037	1	0	0	0	0	0	0	0	0	0	0	0	0	0.037037	3.7037	1	0	0	0	0.888889	88.8889	1	0
319	1	0	0	1	8	14.13	34	30	0	0	0	0	49	0	0	0	49	0	0.300778	30.0778	1	0.265393	26.5393	1	0	0	0	0	0	0	0	0	0	0	0	0	0	0	0	0.433475	43.3475	1	0	0	0	0	0	0	0
320	1	1	1	1	10	5.5	29	0	1	1	0	0	0	21	0	3	21	1	0.527273	52.7273	1	0	0	0	0.0181818	1.81818	1	0.0181818	1.81818	1	0	0	0	0.0181818	1.81818	1	0	0	0	0	0	0	0.381818	38.1818	10	0	0	0	0.0545455
321	0	0	0	0	3	2	3	0	0	0	0	3	0	0	0	1	0	0	0.5	50	1	0	0	0	0	0	0	0	0	0	0	0	0	0	0	0	0.5	50	1	0	0	0	0	0	0	0	0	0	0.166667
322	1	0	0	0	4	5	13	0	1	0	0	0	5	0	1	0	5	0	0.65	65	1	0	0	0	0.05	5	1	0	0	0	0	0	0	0	0	0	0	0	0	0.25	25	1	0	0	0	0.05	5	1	0
323	1	1	1	0	10	4.5	14	2	3	4	0	0	10	0	14	1	10	4	0.311111	31.1111	1	0.0444444	4.44444	1	0.0666667	6.66667	1	0.0888889	8.88889	1	0	0	0	0.0888889	8.88889	1	0	0	0	0.222222	22.2222	1	0	0	0	0.311111	31.1111	1	0.0222222
324	1	1	0	1	6	6.5	2	0	2	2	0	0	19	3	10	1	22	2	0.0512821	5.12821	1	0	0	0	0.0512821	5.12821	1	0.0512821	5.12821	1	0	0	0	0.0512821	5.12821	1	0	0	0	0.487179	48.7179	1	0.0769231	7.69231	10	0.25641	25.641	1	0.025641
325	1	0	0	1	10	23.3	122	0	3	4	0	0	67	0	37	0	67	4	0.523605	52.3605	1	0	0	0	0.0128755	1.28755	1	0.0171674	1.71674	1	0	0	0	0.0171674	1.71674	1	0	0	0	0.287554	28.7554	1	0	0	0	0.158798	15.8798	1	0
326	1	0	0	1	10	7.3	6	38	1	0	0	0	1	0	0	27	1	0	0.0821918	8.21918	1	0.520548	52.0548	1	0.0136986	1.36986	1	0	0	0	0	0	0	0	0	0	0	0	0	0.0136986	1.36986	1	0	0	0	0	0	0	0.369863
327	1	0	0	0	9	5.78	2	16	1	2	0	0	11	0	0	20	11	2	0.0384468	3.84468	1	0.307574	30.7574	1	0.0192234	1.92234	1	0.0384468	3.84468	1	0	0	0	0.0384468	3.84468	1	0	0	0	0.211457	21.1457	1	0	0	0	0	0	0	0.384468
328	1	0	0	0	10	1	0	0	0	0	0	0	3	6	0	1	9	0	0	0	0	0	0	0	0	0	0	0	0	0	0	0	0	0	0	0	0	0	0	0.3	30	1	0.6	60	10	0	0	0	0.1
329	1	0	0	0	9	1.1	1	0	0	0	0	0	9	0	0	1	9	0	0.10101	10.101	1	0	0	0	0	0	0	0	0	0	0	0	0	0	0	0	0	0	0	0.909091	90.9091	1	0	0	0	0	0	0	0.10101
330	1	0	0	1	8	2.25	6	10	0	0	0	0	0	0	0	2	0	0	0.333333	33.3333	1	0.555556	55.5556	1	0	0	0	0	0	0	0	0	0	0	0	0	0	0	0	0	0	0	0	0	0	0	0	0	0.111111
331	1	0	0	0	10	3.2	3	0	0	0	0	0	24	0	0	5	24	0	0.09375	9.375	1	0	0	0	0	0	0	0	0	0	0	0	0	0	0	0	0	0	0	0.75	75	1	0	0	0	0	0	0	0.15625
332	1	0	0	1	10	4.3	4	17	1	0	0	0	2	0	0	19	2	0	0.0930233	9.30233	1	0.395349	39.5349	1	0.0232558	2.32558	1	0	0	0	0	0	0	0	0	0	0	0	0	0.0465116	4.65116	1	0	0	0	0	0	0	0.44186
333	1	1	0	0	8	2.13	10	0	0	1	0	0	1	4	0	1	5	1	0.586854	58.6854	1	0	0	0	0	0	0	0.0586854	5.86854	1	0	0	0	0.0586854	5.86854	1	0	0	0	0.0586854	5.86854	1	0.234742	23.4742	10	0	0	0	0.0586854
335	1	1	0	1	10	7.7	10	0	0	5	2	0	5	29	18	1	34	7	0.12987	12.987	1	0	0	0	0	0	0	0.0649351	6.49351	1	0.025974	2.5974	1	0.0909091	9.09091	1	0	0	0	0.0649351	6.49351	1	0.376623	37.6623	10	0.233766	23.3766	1	0.012987
336	1	0	0	1	8	4.75	5	22	0	3	0	0	0	0	0	9	0	3	0.131579	13.1579	1	0.578947	57.8947	1	0	0	0	0.0789474	7.89474	1	0	0	0	0.0789474	7.89474	1	0	0	0	0	0	0	0	0	0	0	0	0	0.236842
337	0	0	0	0	6	2	0	0	12	0	0	0	0	0	0	0	0	0	0	0	0	0	0	0	1	100	1	0	0	0	0	0	0	0	0	0	0	0	0	0	0	0	0	0	0	0	0	0	0
338	1	0	0	1	8	12	12	54	0	0	0	0	0	0	0	30	0	0	0.125	12.5	1	0.5625	56.25	1	0	0	0	0	0	0	0	0	0	0	0	0	0	0	0	0	0	0	0	0	0	0	0	0	0.3125
339	1	0	0	0	10	2.4	4	12	0	0	0	0	0	0	0	8	0	0	0.166667	16.6667	1	0.5	50	1	0	0	0	0	0	0	0	0	0	0	0	0	0	0	0	0	0	0	0	0	0	0	0	0	0.333333
340	1	0	0	0	10	3.2	0	0	1	0	0	0	14	17	0	0	31	0	0	0	0	0	0	0	0.03125	3.125	1	0	0	0	0	0	0	0	0	0	0	0	0	0.4375	43.75	1	0.53125	53.125	10	0	0	0	0
341	1	1	1	0	10	10.2	73	0	1	0	0	0	22	5	0	1	27	0	0.715686	71.5686	1	0	0	0	0.00980392	0.980392	1	0	0	0	0	0	0	0	0	0	0	0	0	0.215686	21.5686	1	0.0490196	4.90196	10	0	0	0	0.00980392
342	1	1	0	1	10	4.3	0	0	0	2	0	0	27	4	8	0	31	2	0	0	0	0	0	0	0	0	0	0.0465116	4.65116	1	0	0	0	0.0465116	4.65116	1	0	0	0	0.627907	62.7907	1	0.0930233	9.30233	10	0.186047	18.6047	1	0
343	1	1	0	1	10	15.8	18	0	1	6	0	0	115	0	1	17	115	6	0.113924	11.3924	1	0	0	0	0.00632911	0.632911	1	0.0379747	3.79747	1	0	0	0	0.0379747	3.79747	1	0	0	0	0.727848	72.7848	1	0	0	0	0.00632911	0.632911	1	0.107595
344	1	0	0	0	10	3.9	14	9	0	5	0	2	1	1	1	4	2	5	0.358974	35.8974	1	0.230769	23.0769	1	0	0	0	0.128205	12.8205	1	0	0	0	0.128205	12.8205	1	0.0512821	5.12821	1	0.025641	2.5641	1	0.025641	2.5641	10	0.025641	2.5641	1	0.102564
345	1	0	0	1	8	8.75	27	7	3	4	0	0	0	0	0	29	0	4	0.385714	38.5714	1	0.1	10	1	0.0428571	4.28571	1	0.0571429	5.71429	1	0	0	0	0.0571429	5.71429	1	0	0	0	0	0	0	0	0	0	0	0	0	0.414286
346	1	0	0	0	7	2.29	4	0	0	0	2	0	1	3	0	6	4	2	0.249532	24.9532	1	0	0	0	0	0	0	0	0	0	0.124766	12.4766	1	0.124766	12.4766	1	0	0	0	0.062383	6.2383	1	0.187149	18.7149	10	0	0	0	0.374298
347	1	1	0	0	4	1	0	3	0	0	0	0	0	0	0	1	0	0	0	0	0	0.75	75	1	0	0	0	0	0	0	0	0	0	0	0	0	0	0	0	0	0	0	0	0	0	0	0	0	0.25
348	1	1	0	0	10	7	0	0	0	0	0	0	0	0	70	0	0	0	0	0	0	0	0	0	0	0	0	0	0	0	0	0	0	0	0	0	0	0	0	0	0	0	0	0	0	1	100	1	0
349	1	0	1	0	10	7.6	44	1	9	0	0	0	1	0	0	25	1	0	0.578947	57.8947	1	0.0131579	1.31579	1	0.118421	11.8421	1	0	0	0	0	0	0	0	0	0	0	0	0	0.0131579	1.31579	1	0	0	0	0	0	0	0.328947
350	1	0	0	1	10	5.7	2	1	3	4	0	0	4	0	30	13	4	4	0.0350877	3.50877	1	0.0175439	1.75439	1	0.0526316	5.26316	1	0.0701754	7.01754	1	0	0	0	0.0701754	7.01754	1	0	0	0	0.0701754	7.01754	1	0	0	0	0.526316	52.6316	1	0.22807
351	0	0	0	0	7	2	6	0	3	0	0	0	3	0	0	2	3	0	0.428571	42.8571	1	0	0	0	0.214286	21.4286	1	0	0	0	0	0	0	0	0	0	0	0	0	0.214286	21.4286	1	0	0	0	0	0	0	0.142857
352	1	0	0	1	10	6.3	19	22	0	0	0	1	10	1	0	11	11	0	0.301587	30.1587	1	0.349206	34.9206	1	0	0	0	0	0	0	0	0	0	0	0	0	0.015873	1.5873	1	0.15873	15.873	1	0.015873	1.5873	10	0	0	0	0.174603
353	1	0	0	1	8	9.25	12	0	2	0	0	0	54	2	0	4	56	0	0.162162	16.2162	1	0	0	0	0.027027	2.7027	1	0	0	0	0	0	0	0	0	0	0	0	0	0.72973	72.973	1	0.027027	2.7027	10	0	0	0	0.0540541
354	1	0	0	1	5	5.4	3	6	0	4	0	0	4	0	0	10	4	4	0.111111	11.1111	1	0.222222	22.2222	1	0	0	0	0.148148	14.8148	1	0	0	0	0.148148	14.8148	1	0	0	0	0.148148	14.8148	1	0	0	0	0	0	0	0.37037
355	1	0	1	0	10	1	0	0	0	0	0	0	10	0	0	0	10	0	0	0	0	0	0	0	0	0	0	0	0	0	0	0	0	0	0	0	0	0	0	1	100	1	0	0	0	0	0	0	0
356	1	0	0	1	10	4.6	11	0	10	0	0	0	8	13	0	3	21	0	0.23913	23.913	1	0	0	0	0.217391	21.7391	1	0	0	0	0	0	0	0	0	0	0	0	0	0.173913	17.3913	1	0.282609	28.2609	10	0	0	0	0.0652174
357	1	0	0	1	7	7.86	9	28	0	0	0	0	0	0	0	18	0	0	0.163577	16.3577	1	0.508906	50.8906	1	0	0	0	0	0	0	0	0	0	0	0	0	0	0	0	0	0	0	0	0	0	0	0	0	0.327154
359	1	0	0	0	8	1	1	5	0	0	0	0	0	0	0	2	0	0	0.125	12.5	1	0.625	62.5	1	0	0	0	0	0	0	0	0	0	0	0	0	0	0	0	0	0	0	0	0	0	0	0	0	0.25
360	0	0	0	0	10	3.6	9	2	2	0	0	0	11	0	0	12	11	0	0.25	25	1	0.0555556	5.55556	1	0.0555556	5.55556	1	0	0	0	0	0	0	0	0	0	0	0	0	0.305556	30.5556	1	0	0	0	0	0	0	0.333333
361	1	0	0	0	10	2.3	11	2	0	0	0	2	1	2	0	5	3	0	0.478261	47.8261	1	0.0869565	8.69565	1	0	0	0	0	0	0	0	0	0	0	0	0	0.0869565	8.69565	1	0.0434783	4.34783	1	0.0869565	8.69565	10	0	0	0	0.217391
362	1	0	0	1	7	8.86	11	21	1	2	0	0	3	0	0	24	3	2	0.177362	17.7362	1	0.3386	33.86	1	0.0161238	1.61238	1	0.0322477	3.22477	1	0	0	0	0.0322477	3.22477	1	0	0	0	0.0483715	4.83715	1	0	0	0	0	0	0	0.386972
363	1	0	0	0	9	1	0	0	0	0	0	0	9	0	0	0	9	0	0	0	0	0	0	0	0	0	0	0	0	0	0	0	0	0	0	0	0	0	0	1	100	1	0	0	0	0	0	0	0
364	1	0	0	1	9	6.44	7	21	0	0	0	0	0	0	0	30	0	0	0.120773	12.0773	1	0.362319	36.2319	1	0	0	0	0	0	0	0	0	0	0	0	0	0	0	0	0	0	0	0	0	0	0	0	0	0.517598
365	1	0	0	0	10	2.2	1	0	1	0	0	0	19	0	0	1	19	0	0.0454545	4.54545	1	0	0	0	0.0454545	4.54545	1	0	0	0	0	0	0	0	0	0	0	0	0	0.863636	86.3636	1	0	0	0	0	0	0	0.0454545
366	1	0	0	0	10	4.8	1	2	0	0	0	0	48	0	0	2	48	0	0.0208333	2.08333	1	0.0416667	4.16667	1	0	0	0	0	0	0	0	0	0	0	0	0	0	0	0	1	100	1	0	0	0	0	0	0	0.0416667
367	1	0	0	1	8	2.13	4	7	0	3	0	0	0	0	0	3	0	3	0.234742	23.4742	1	0.410798	41.0798	1	0	0	0	0.176056	17.6056	1	0	0	0	0.176056	17.6056	1	0	0	0	0	0	0	0	0	0	0	0	0	0.176056
368	1	1	0	1	10	2.1	1	0	0	0	0	0	0	10	10	0	10	0	0.047619	4.7619	1	0	0	0	0	0	0	0	0	0	0	0	0	0	0	0	0	0	0	0	0	0	0.47619	47.619	10	0.47619	47.619	1	0
369	1	1	0	0	5	6	8	0	1	0	0	0	13	0	6	2	13	0	0.266667	26.6667	1	0	0	0	0.0333333	3.33333	1	0	0	0	0	0	0	0	0	0	0	0	0	0.433333	43.3333	1	0	0	0	0.2	20	1	0.0666667
370	1	0	0	1	7	14.14	25	62	0	0	0	0	0	0	0	60	0	0	0.252576	25.2576	1	0.626389	62.6389	1	0	0	0	0	0	0	0	0	0	0	0	0	0	0	0	0	0	0	0	0	0	0	0	0	0.606183
372	0	0	0	0	8	4.25	11	0	5	0	0	0	7	0	6	5	7	0	0.323529	32.3529	1	0	0	0	0.147059	14.7059	1	0	0	0	0	0	0	0	0	0	0	0	0	0.205882	20.5882	1	0	0	0	0.176471	17.6471	1	0.147059
373	0	0	0	0	4	2	0	0	0	0	0	0	8	0	0	0	8	0	0	0	0	0	0	0	0	0	0	0	0	0	0	0	0	0	0	0	0	0	0	1	100	1	0	0	0	0	0	0	0
374	0	0	0	0	6	2	5	0	3	0	0	2	0	0	0	2	0	0	0.416667	41.6667	1	0	0	0	0.25	25	1	0	0	0	0	0	0	0	0	0	0.166667	16.6667	1	0	0	0	0	0	0	0	0	0	0.166667
375	1	0	0	0	10	5	6	7	2	0	0	0	0	0	22	16	0	0	0.12	12	1	0.14	14	1	0.04	4	1	0	0	0	0	0	0	0	0	0	0	0	0	0	0	0	0	0	0	0.44	44	1	0.32
376	1	0	1	0	10	1	0	0	0	0	0	0	10	0	0	0	10	0	0	0	0	0	0	0	0	0	0	0	0	0	0	0	0	0	0	0	0	0	0	1	100	1	0	0	0	0	0	0	0
377	1	0	0	0	10	4.4	32	1	0	1	0	0	4	7	0	2	11	1	0.727273	72.7273	1	0.0227273	2.27273	1	0	0	0	0.0227273	2.27273	1	0	0	0	0.0227273	2.27273	1	0	0	0	0.0909091	9.09091	1	0.159091	15.9091	10	0	0	0	0.0454545
378	0	0	0	0	6	6.17	11	0	7	0	0	0	8	0	7	4	8	0	0.297137	29.7137	1	0	0	0	0.189087	18.9087	1	0	0	0	0	0	0	0	0	0	0	0	0	0.216099	21.6099	1	0	0	0	0.189087	18.9087	1	0.10805
379	1	0	0	0	5	1	0	0	0	0	0	0	5	0	0	0	5	0	0	0	0	0	0	0	0	0	0	0	0	0	0	0	0	0	0	0	0	0	0	1	100	1	0	0	0	0	0	0	0
380	1	0	0	0	7	1	0	0	0	0	0	0	7	0	0	0	7	0	0	0	0	0	0	0	0	0	0	0	0	0	0	0	0	0	0	0	0	0	0	1	100	1	0	0	0	0	0	0	0
381	0	0	0	0	6	4.83	1	0	3	0	0	0	20	0	4	0	20	0	0.0345066	3.45066	1	0	0	0	0.10352	10.352	1	0	0	0	0	0	0	0	0	0	0	0	0	0.690131	69.0131	1	0	0	0	0.138026	13.8026	1	0
382	0	0	0	0	6	4.67	16	0	0	0	0	0	0	0	6	6	0	0	0.571021	57.1021	1	0	0	0	0	0	0	0	0	0	0	0	0	0	0	0	0	0	0	0	0	0	0	0	0	0.214133	21.4133	1	0.214133
383	1	0	0	0	5	1.8	0	4	0	0	0	0	0	0	0	4	0	0	0	0	0	0.444444	44.4444	1	0	0	0	0	0	0	0	0	0	0	0	0	0	0	0	0	0	0	0	0	0	0	0	0	0.444444
384	1	0	0	0	9	1.78	0	0	0	0	0	0	15	0	0	1	15	0	0	0	0	0	0	0	0	0	0	0	0	0	0	0	0	0	0	0	0	0	0	0.93633	93.633	1	0	0	0	0	0	0	0.062422
385	1	1	0	0	10	2.6	2	0	0	0	0	0	20	5	0	1	25	0	0.0769231	7.69231	1	0	0	0	0	0	0	0	0	0	0	0	0	0	0	0	0	0	0	0.769231	76.9231	1	0.192308	19.2308	10	0	0	0	0.0384615
386	1	1	1	0	10	9.8	6	0	0	0	0	0	2	0	86	1	2	0	0.0612245	6.12245	1	0	0	0	0	0	0	0	0	0	0	0	0	0	0	0	0	0	0	0.0204082	2.04082	1	0	0	0	0.877551	87.7551	1	0.0102041
387	1	1	0	1	10	4.1	4	0	2	2	0	1	8	22	0	4	30	2	0.097561	9.7561	1	0	0	0	0.0487805	4.87805	1	0.0487805	4.87805	1	0	0	0	0.0487805	4.87805	1	0.0243902	2.43902	1	0.195122	19.5122	1	0.536585	53.6585	10	0	0	0	0.097561
388	1	1	1	0	9	3	16	1	0	0	0	0	2	1	0	7	3	0	0.592593	59.2593	1	0.037037	3.7037	1	0	0	0	0	0	0	0	0	0	0	0	0	0	0	0	0.0740741	7.40741	1	0.037037	3.7037	10	0	0	0	0.259259
																		Averages:	0.196453	19.6453		0.0842547	8.42547		0.0402867	4.02867		0.0174445	1.74445		0.00395093	0.395093		0.0213955	2.13955		0.00849776	0.849776		0.357462	35.7462		0.0492032	4.92032		0.111833	11.1833		0.13623
																		Averages for birds:	0.239586	23.9586
																		Averages for mammals:	0.192871	16.9199
																		Averages for when humans NOT present:		21.6117
																		Average for when humans present:		19.045
																		Averages for juv present											1.51865
																		Av for juv not present											1.89043
[truncated: 6 more columns]
